# Supplementary material for: Species- and site-specific circulating bacterial DNA in Subantarctic sentinel mussels Aulacomya atra and Mytilus platensis
Source: Sci Rep. 2022 Jun 10;12:9547. doi: 10.1038/s41598-022-13774-1 (PMC9184546; doi:10.1038/s41598-022-13774-1)
Supplement: Supplementary file 2 — Supplementary Information 2. [file 41598_2022_13774_MOESM2_ESM.xlsx]

## Sheet: S1
Supplementary Table 1. Relative abundance (in %) of the sequences in haemolymph of M. platensis and A. atra assigned to different genera
	Aulacomya atra														Mytilus platensis
Habitat	Intertidal	Subtidal	Intertidal	Subtidal	Intertidal	Intertidal	Subtidal	Subtidal	Subtidal	Intertidal	Subtidal	Intertidal	Subtidal	Subtidal	Intertidal	Intertidal	Intertidal	Intertidal	Intertidal	Intertidal	Intertidal	Intertidal	Intertidal	Intertidal
Number of samples	5	5	5	5	5	10	6	6	5	15	10	3	5	5	5	11	3	4	10	6	9	5	5	3
Site	Anse aux Ecueils	Anse du Halage	Ilot Channer	Ilot Channer	Ile Haute	Ile Haute - Bergers	Ile Longue	Ile du Suhm	Ilot des Trois Bergers	Port-aux-Français	Port-aux-Français	Port-Couvreux	Prince de Monaco	Portes Noires	Anse aux Ecueils	Armor	Anse Sablonneuse	Anse de Saint-Malo	Baie Norvégienne	Ilot Channer	Ile Haute	Ile Haute - Bergers	Port-aux-Français	Port-Couvreux
Genus
Abiotrophia	0	0	0	0	0	0.0143339	0.0632882	0	0	0.0669511	0	0	0.0241301	0	0	0	0.00960245	0	0	0	0.0993947	0.0780003	0	0
Acanthopleuribacter	0	0.0593784	0	0	0.0102616	0	0	0.00307854	0	0	0	0	0	0	0	0	0	0	0.0784537	0	0.00386923	0	0	0
Acetobacterium	0	0.0483159	0	0	0	0	0	0	0	0	0	0	0	0	0	0.000599752	0	0	0	0	0	0	0	0
Achromobacter	0	0	0	0	0	0	0	0	0.00277059	0	0.00421483	0	0	0.0298442	0	0	0	0	0.0571148	0	0	0	0	0
Acidiferrobacter	0.00217648	0	0	0	0	0	0	0	0	0	0	0	0	0	0	0	0	0	0	0	0	0	0	0
Acidiphilium	0	0	0	0	0	0	0	0	0	0	0	0	0	0	0.152982	0	0	0	0	0	0	0	0	0
Acidisoma	0	0	0	0	0	0	0	0	0	0	0	0	0	0	0.0624239	0.0625742	0	0	0	0	0	0	0	0
Aciditerrimonas	0.149604	0	0	0	0	0.00592523	0	0	0.0328886	0.00458676	0	0	0.292097	0.0084296	0.325192	0.00950221	0	0	0.00147795	0	0	0.00922584	0.462012	0
Acidothermus	0	0	0	0	0	0	0	0	0.00661187	0	0	0	0	0	0	0	0	0	0	0	0	0	0	0
Acidovorax	0	0.115128	0.560524	0.0750722	0.216566	0.0441559	0.307144	0	0.0288585	0.493766	0.0368258	0.0472642	4.37857	19.8403	0.0791478	1.68829	0.0892131	0.303363	2.29957	5.85669	0.171169	0.0232898	0.869948	0.556202
Acinetobacter	0.447196	0.169671	4.71189	0.345193	1.93437	1.98147	0.864041	2.3259	0.614992	0.605897	0.39985	0.205743	0.34551	0.189954	0	1.66786	0.861601	1.04161	2.07411	6.5802	1.31675	0.424361	2.99074	10.7647
Actibacter	0.205902	0.498451	0.275262	0.247477	0	0.0786452	0.079794	0	0.129356	0.047656	0.0699373	0	0	0.0316953	0.0311379	0	0	0	0	0.0930445	0	0	0.0472059	0
Actinomyces	0	0	0	0	0.0965801	0.0437394	0	0	0	0.22376	0	0	0.0938393	0	0	0.00202687	0.0307359	0.0489023	0.0661345	0	1.70532	0.333999	0.950814	0
Aequorivita	0	0.0100368	0	0	0	0.262757	0	0	0	0	0	0	0	0.0493917	0	0	0	0.103688	0	0	0.0728592	0	0	0
Aerococcus	0	0	0.382234	0	0.0132798	0.27628	0.152924	0.0279906	0	0.0830786	0.0305103	0	0	0	0	0	0.0634548	0.0059999	0	0	0	0	0	0.0466187
Aeromicrobium	0	0	0	0	0	0	0	0	0	0	0	0	0	0	0.0399834	0	0	0	0	0	0	0	0	0
Aeromonas	0	0.12079	0	0	0	0	0	0	0.0681052	0	0	0	0	0	0	0.000199917	0	0	0	0	0	0	0	0
Aestuariibacter	0	0	0	0	0	0	0	0	0	0.00728061	0	0	0	0	0	0	0	0	0	0	0	0	0	0
Aestuariispira	0	0.0157888	0	0.290876	0	0.276576	0.394954	0.0772347	0.749442	0.0135333	0.0298664	0	0.101662	0.199579	0.000859859	0.0526724	0	0.0531403	0.115764	0	0.0410881	0	0	0
Afipia	0	0	0	0.0986298	0	0	0	0	0	0	0	0	0	0	0	0	0	0	0	0	0.0726242	0	0	0
Aggregatibacter	0	0	0	0	0	0	0.102796	0.156094	0	0.0350105	0.00440575	0	0	0	0	0	0.0109756	0.120939	0	0	0.0112484	0	0	0.0731627
Ahrensia	1.34374	0.319476	0.0372165	0	0.085861	0.154787	0	0.050728	0	0.125778	0.0748633	0	0.145556	0.0407397	0.220673	0.0161334	0.0621949	0.0521114	0.345755	0.518265	0.0950696	0.577781	0	0.202995
Albidovulum	0	0	0	0	0	0	0	0	0	0	0	0	0	0.00186968	0	0	0	0	0	0	0	0	0	0
Alcaligenes	0	0	0	0	0	0	0	0	0	0	0.00171518	0	0	0	0	0	0	0.0012961	0	0	0	0	0	0
Alcanivorax	0	0	0	0.140838	0	0	0	0.0812839	0	0	0.00481345	0	0	0	0	0	0	0	0	0	0	0	0	0
Algibacter	0.763515	0.762686	0.311835	0	0.818101	0.0818052	0.0414929	0.0643855	0.133695	0.0957377	0.0967681	0	0.111397	0	0.323751	0.369088	0.00971766	2.99642	0.157454	0.55111	0.538161	0	0	1.12203
Algicola	0	0	0	0	0	0	0	0	0	0	0	0	0.0274815	0	0	0	0	0	0	0	0	0	0	0
Algimonas	0.462249	0.0601565	0	0.121437	0.092131	0.0888594	0	0.0700367	0	0.129194	0.0664262	0	0	0	0.126876	0.179685	0	0	0.0270371	0.337121	0.0225948	0.0887381	0	0.0408341
Algoriphagus	0	0	0	0	0	0	0	0	0	0	0	0	0	0	0	0.0318963	0	0	0	0	0.0134913	0	0	0
Aliiroseovarius	0	0.637461	0	0	0	0	0	0.419819	0.522839	0.0433424	0	0	0	0	0	0	0	0	0.025634	0	0	0	0	0.0285839
Aliivibrio	0	0.0652347	0	1.01542	0	0	0	0.0507959	0.00877352	1.19803	0.921775	0	0	0.150169	0	0.050851	0.110511	0.671613	0.220888	0.236038	0.0870775	0	0.180733	0.530843
Alkalibacter	0	0	0	0	0	0	0	0	0	0	0	0	0.0481324	0	0	0	0	0	0	0	0.0564855	0	0	0
Alkalibaculum	0	0	0	0.0792603	0	0	0	0	0	0	0	0	0	0	0	0	0	0	0	0	0	0	0	0
Alkalispirillum	0	0	0	0	0	0	0	0	0	0	0	0	0	0	0	0.0263117	0	0	0	0	0	0	0	0
Alkanindiges	0	0	0	0	0.0594621	0	0	0	0	0	0	0	0.0100542	0	0	0	0	0	0.0887001	0	0	0.0376292	0.00924024	0
Alloprevotella	0	0	0	0	0	0	0	0	0	0.197042	0.0050864	0	0	0	0	0	0.0144037	0	0	0	0.0304728	0	0	0
Altererythrobacter	1.32113	0.544116	0.196818	0.0482648	0.530548	0.98995	0.183062	0	0.190164	0.111243	0.061124	0	0	0	0.442805	1.13529	0.0522468	0.432496	0.196504	0	0.120563	2.03836	0.0714703	1.95859
Alterococcus	0	0	0	0	0	0	0	0	0	0.00264575	0	0	0	0	0	0	0	0	0	0	0	0	0	0
Alteromonas	0	0	0	0	0	0	0	0	0	0	0	0	0	0	0	0	0	0	0	0	0	0	0	0
Amaricoccus	0.211629	0.613662	1.08095	0.0498472	0.482445	0.505891	0.012767	0.175227	0.0327853	0.0875331	0.334981	0	0.260722	0.133057	0.378768	0.640568	0.00975606	0.322192	0.273118	0.160663	0.700495	0.122259	0	0.672831
Aminobacter	0	0	0.0868803	0	0	0	0	0	0.0396712	0.0195808	0.0534167	0	0	0	0	0.00269836	0	0	0	0	0	0	0	0.143374
Amnibacterium	0	0	0	0	0	0.0276511	0	0.0709016	0	0	0	0	0	0	0	0	0	0	0	0	0	0	0	0
Amorphus	0.278575	0	0	0	0	0	0	0	0	0.000520705	0	0	0	0	0	0	0	0	0	0	0	0	0	0
Amphiplicatus	0	0	0	0	0	0	0	0	0	0	0	0	0	0	0	0	0	0.0716087	0	0	0	0	0	0
Amphritea	0	0.0238793	0.0101024	0.0888812	0	0.0197091	0.0247362	0.592908	0	0.0894105	0.384274	0	0.0209468	0	0.0935357	0.00553614	0	0.031526	0.375805	0	0.0790809	0	0.292091	0
Amylibacter	0.188301	1.54069	0.0325233	2.21637	0.167436	1.01033	0.284815	0.592366	0.231913	0.20996	1.66364	0	0.209092	0.194081	0.937447	1.33056	0	0.0388751	0.489361	1.25771	0.347172	0.105678	0	0.60985
Anaerobiospirillum	0	0	0	0	0	0	0	0	0	0	0	0	0.0270281	0	0	0	0	0	0	0	0	0	0	0
Anaerococcus	0	0.00903896	0	0	0	0	0	0	0	0	0	0	0	0.00994807	0	0.0134244	0	0	0	0	0.0674902	0.0524795	0.398137	0
Anaerofilum	0	0	0	0	0	0	0	0	0	0	0	0	0	0	0	0	0	0	0	0	0.00449709	0	0	0
Anaeromyxobacter	0.0823239	0.275045	0	0	0.0169015	0	0	0	0.0414745	0.00139994	0	0	0.012982	0	0	0	0	0	0	0	0	0	0	0
Anaerostipes	0	0	0	0	0	0	0	0	0	0	0	0	0	0.0303179	0	0	0	0	0	0	0	0	0	0
Anaerovorax	0	0	0	0	0	0	0	0	0	0.0352999	0	0	0	0	0	0	0	0.125713	0	0	0.0120664	0	0	0
Anaplasma	0	0	0	0	0	0	0	0	0	0.00805123	0	0	0.0695973	0	0.267412	0.0385105	0.0892333	0.403798	0.178755	0.209193	2.73824	0.889874	0.485915	0.346744
Ancylobacter	0	0	0	0	0	0	0	0	0	0.000762806	0	0	0	0	0	0	0	0	0	0	0	0	0	0
Anderseniella	0.167332	0.111168	0	0.491338	0.0199197	0	0.243493	0	0.541977	0.277321	0	0	0.0603903	0.0564022	0	0.00700046	0	0.0303135	0	0.0858872	0.0320779	0	0.178114	0.46027
Angustibacter	0.0312442	0	0	0	0	0	0	0	0	0	0	0	0	0	0	0	0	0	0	0	0	0	0	0
Anoxybacillus	0	0.221673	0	0	0	0	0	0	0	0.00107082	0	0	0.156782	0	0.214227	0.134686	0	0	0	0	0	0	0	0
Anoxynatronum	0	0	0	0	0.0301813	0	0	0	0	0.000562986	0	0	0	0	0	0	0	0	0	0	0	0	0	0
Aquabacterium	0	0.0309922	0.0663216	0	0.0567693	0	2.76515	1.55046	0	0.165647	0.0114549	5.86025	0	0.0258728	0	9.60125	0.0510365	0	8.98636	23.5553	0	0.027474	0.349466	0
Aquamicrobium	0.0232196	0.0238887	0.192018	0	0	0.0717072	0	0	0	0.0697127	0	0	0.00810843	0	0.421725	0.226545	0	0.0673974	0.0508496	0	0	0	0	0.333156
Aquibacter	0	0	0	0.0237368	0	0	0.0526641	0	0	0	0	0	0.126934	0	0	0	0	0	0	0	0	0	0	0
Aquicella	0.0142484	0	0	0.529131	0	0.0801266	0	0	0	0.000989964	0	0	0.130645	0	0.000837904	0	0	0	0	0	0.039194	0	0.0522636	0
Aquihabitans	0.200467	0.51346	0.00772418	0.21917	0.111067	0.363322	0.310626	0.164039	0.0367378	0.227611	0.15617	0	0.349385	0.110499	0.458201	0.331371	0	0.0972095	0.16048	0	0.386424	0.185394	0.203952	0.0127759
Aquimarina	0.401609	0.970304	0.31341	0.561335	1.57581	1.31426	0.184886	0.252021	1.005	0.526053	0.334311	0	1.66225	0.260338	0.485087	0.881911	0	2.39969	1.9632	1.36125	0.431288	0.247742	1.11574	1.06412
Aquimonas	0	0	0	0	0	0	0	0	0	0	0	0	0	0	0	0	0	0	0	0	0	0	0	0
Aquincola	0	0	0	0	0	0	0	0	0	0	0	0	0	0	0	0	0	0	0	0	0.0151351	0	0	0
Aquisphaera	0.440708	0	0	0	0	0.049706	0	0	0	0	0	0	0	0.0532615	0.000859859	0.258093	0.0152039	0	0	0	0	0	0	0
Arcobacter	0.418749	1.62923	0.0303071	2.91877	0.697276	0.500956	1.17069	5.5957	0.0906892	1.14285	2.65836	0	0.37936	0.0152691	0.213176	0.538735	1.58032	0.955482	0.0952688	0.545251	0.195296	0.339757	0.0970226	1.97597
Arcticibacter	0	0	0	0	0	0	0	0	0.230492	0	0	0	0	0	0	0	0	0	0	0	0	0	0	0
Arenibacter	0	0	0	0	0	0	0	0	0	0	0	0	0	0	0	0	0	0	0.000776788	0	0	0	0	0
Arenicella	0.934224	0.842799	1.42922	0.263718	0.621392	1.59889	0.276006	0.665588	0.242856	0.43611	0.290384	0	0.490428	0.36977	0.184787	0.229526	0	0.304918	0.445784	0.147127	0.331534	0.898388	0.137679	0.947853
Arenimonas	0	0	0	0	0	0	0	0	0	0	0	0	0	0	0	0	0	0	0.0253193	0	0	0	0	0
Armatimonas/Armatimonadetes_gp1	0	0	0	0	0.00957555	0	0	0	0	0	0	0	0	0.0450032	0.445234	0.0125948	0	0	0	0	0	0	0	0
Arthrobacter	0	0.304719	0	0	0	0	0	0	0.175967	0.00133491	0	0	0	0.0342776	0	0.138032	0	0	0	0	0.0564235	0	0	0
Ascidiaceihabitans	0.139295	0	0	0	0	0	0	0	0	0.000411443	0	0	0	0	0	0.000207566	0	0	0	0	0	0	0	0
Atopobium	0	0	0	0	0	0	0	0	0	0.0101514	0	0	0	0	0	0	0	0	0.00516569	0	0.0472431	0	0	0
Aurantimonas	0	0	0	0	0	0	0	0	0	0	0	0	0	0	0	0	0	0	0	0	0	0	0	0
Aureibacter	0	0	0	0.00365296	0	0	0	0	0	0	0.0196692	0	0.0569209	0	0	0	0	0	0	0	0	0	0	0
Aureimonas	0	0	0	0	0	0	0	0	0	0	0	0	0	0	0.0924158	0.0848408	0	0	0	0	0	0	0	0
Aureispira	0	0	0	0.355532	0.0181088	0	0	0.0135612	0	0.0220807	0	0	0	0	0	0.0486421	0	0.0135626	0	0	0.121019	0	0	0
Aureivirga	0	0.00516513	0	0	0.0217305	0	0	0	0	0.00285741	0	0	0	0	0	0	0	0	0	0	0	0	0	0.180093
Azoarcus	0	0.00839334	0	0	0	0	0	0	0	0.246894	0	0	0	0	0	0	0	0	0	0	0	0	0	0
Azomonas	0	0	0	0	0	0	0	0	0	0	0	0	0	0	0	0.00899622	0	0	0	0	0	0	0	0
Azospira	0	0	0	0	0	0	0	0	0	0	0	0	0	0	0	0	0	0	0	0.135988	0	0	0	0
Azospirillum	0	0.031695	0	0	0	0	0	0	0.00480863	0	0	0	0	0	0	0	0	0	0	0	0	0	0	0
Bacillus	0	0	0.0270545	0.0949769	0.93872	0	0	0	0.308129	0.0523446	0.0529506	0.149167	0.992713	1.01214	0.0153549	0.00382853	0	0.00954783	0.221808	0.594871	2.18345	0	3.76213	2.0548
Bacteriovorax	0	0	0	0.159235	0	0	0	0	0	0	0	0	0.0277053	0	0	0	0	0	0	0	0	0	0	0
Bacteroides	0	0	0	0	0.0656609	0	0	0	0	0	0.0527543	0	0	0	0	0	0.00720184	0	0	0	0	0	0	0
Balneola	0	0	0	0	0.249311	0	0	0	0	0	0	0	0	0	0	0	0	0.00970032	0	0	0	0	0	0
Bathymodiolus_brooksi_thiotrophic_gill_symbiont	0.0459256	0.0069817	0	0.20651	0.00784714	0	0	0.171257	0	0.00751089	0	0	0.0509293	0	0	0	0	0.0159131	0.0543286	0.107359	0	0	0	0
Bauldia	0	0	0	0.0493149	0	0	0	0	0	0.00377511	0	0	0	0	0	0	0	0	0	0	0	0	0	0
Bdellovibrio	0.370929	0.205776	0.0414297	0.0743358	0.0543263	0.0993062	0	0	0	0.0261533	0.0385728	0	0.0310932	0.0562026	0.0300787	0.0534809	0	0	0.153808	0	0.2885	0.280312	0.15942	0
Beggiatoa	0	0	0	0	0	0	0	0.016932	0	0	0	0	0	0	0	0.0090083	0	0	0	0	0	0	0	0
Beijerinckia	0	0	0	0	0	0	0	0	0	0	0	0	0	0	0.0565641	0	0	0	0	0	0.00818063	0	0	0
Bergeriella	0	0	0	0	0	0	0	0	0	0	0	0	0	0	0	0	0	0	0	0	0.00143161	0	0	0
Bergeyella	0	0	0	0	0	0	0	0	0	0	0.0688961	0	0.1609	0	0.161425	0	0	0	0	0	0	0	0	0
Bermanella	0	0	0	0	0	0	0	0	0	0	0	0	0	0	0	0	0	0	0	0	0	0	0	0
Bifidobacterium	0	0	0	0	0	0	0	0	0	0	0	0	0	0.122219	0.00804608	0	0	0	0	0	0	0	0	0
Bizionia	0	0.0790615	0	0	0.0670025	0	0	0	0	0.00131363	0	0	0.016757	0	0.0165651	0.037823	0	0	0.0282508	0	0.0248182	0	0	0
Blastochloris	0	0	0	0	0	0	0	0	0	0	0	0	0	0	0.197768	0	0	0	0	0	0	0	0	0
Blastococcus	0	0	0	0.0965296	0	0	0	0	0	0.00104886	0.0755548	0	0	0	0.0386936	0	0	0	0	0	0	0	0	0
Blastopirellula	4.10113	4.73762	0.456829	1.24901	1.42465	1.87344	0.401268	0.262594	1.56331	1.00689	2.09759	0	2.07513	7.01286	4.6916	1.66773	0.120274	3.75274	2.68775	0.802571	2.31618	1.46355	0	3.62512
Blautia	0	0	0	0	0	0	0	0	0	0	0	0	0	0.0383711	0	0.000622698	0	0	0	0	0	0	0	0
Bordetella	0	0	0	0	0	0.0544467	0	0	0	0	0	0	0	0	0	0	0	0	0	0	0	0.0811585	0	0
Bosea	0.240138	0	0	0	0.309721	0.0554637	0	0	0	0.0116408	0.00693918	0	0.0451494	0	0.0434229	0	0.0682924	0	0.180762	0	0	0	0.114756	0
Boseongicola	0	0	0	0	0	0.0210675	0	0	0	0.000145062	0	0	0	0.0195567	0	0.0231304	0	0	0	0	0.0198649	0.0444518	0	0
Brachybacterium	0	0.104533	0	0	0.0488937	0	0	0	0	0	0	0	0	0	0	0	0	0	0	0	0	0	0	0
Bradymonas	0.0453213	0.0451949	0	0	0.0156943	0	0	0	0.102785	0.00277449	0	0	0.0398068	0	0	0.158514	0	0	0	0.421329	0.012367	0.13641	0	0.160395
Bradyrhizobium	0.149228	0.473542	1.43933	0.209573	0.0931334	0.604336	2.992	0.662877	0.0751811	0.0605198	0.0701096	2.20077	0.0379473	0.34572	0.291251	0.265696	0	0	0.530897	0.260312	0.0432596	0.543203	0.285137	0
Brevibacterium	0	0	0	0	0	0.0948037	0	0	0	0	0.0273156	0	0.0630064	0.34401	0	0	0	0	0	0	0.0213612	0	0	0
Brevinema	0	0.0266473	0	0.00910887	0	0	0	0.00538744	0	0	0.00711245	0	0.0296952	0	0	0	0.00400102	0	0	0	0	0	0	0.0198736
Brevundimonas	0.593025	0	0	0.184133	0.125775	0.400767	0.0117492	0.255591	0.672273	0.00899554	0.231235	0	0.0318098	0	0.305122	0.043802	0.0118978	0	0.0652509	0	0.27772	0.252306	0.248836	0
Brochothrix	0	0	0	0	0	0	0	0	0	0	0	0	0	0	0.0719119	0	0	0	0	0	0	0	0	0
Brumimicrobium	0	0	0	0	0	0	0	0	0	0.00319969	0	0	0.0962648	0.0240663	0	0.0351839	0	0	0	0	0	0	0.0654831	0.0681381
Budvicia	0	0	0.00170055	0	0	0	0	0	0	0	0	0	0	0	0	0	0	0	0	0	0	0	0	0
Burkholderia	0.00411108	0.00210117	0.0463092	0.0171376	0	0	0.0890971	0.000837978	0	0.000214165	0.0228002	0.000812868	0	0.00142115	0.00128979	0	0	0.0968167	0	0	0.0117213	0.00605532	0.0122023	0
Buttiauxella	0	0	0	0	0	0	0	0	0	0	0	0	0	0	0	0	0	0	0	0	0	0	0	0
Butyricicoccus	0	0	0	0	0	0	0	0	0	0	0	0	0	0	0	0	0.00720184	0	0	0	0	0	0	0
Byssovorax	0	0	0	0	0	0	0	0	0	0	0	0	0	0	0	0.0130353	0	0	0	0	0	0	0	0
Caenimonas	0	0	0	0	0	0	0	0	0	0	0	0	0	0	0.0640595	0	0	0	0	0	0	0	0	0
Caldilinea	0	0	0	0	0	0	0	0	0	0	0	0	0	0	0	0	0	0	0.433103	0	0	0	0	0
Calditerricola	0	0.0363356	0.0730287	0	1.46062	0	0	0	0	0	0	0.0931686	0	0	0	0	0	0	0	0	0.151895	0	0.0758666	0
Caldithrix	0	0	0	0	0	0	0	0	0	0	0	0	0	0	0	0	0	0.148497	0	0	0	0	0	0
Campylobacter	0	0	0	0	0	0	0	0	0	0.0302126	0.00888637	0	0	0	0	0	0	0	0	0	0.0762844	0	0	0
Candidatus_Brocadia	0	0	0	0	0	0	0	0	0	0.0170755	0	0	0	0	0	0	0	0	0	0	0	0	0	0
Capnocytophaga	0	0	0	0.119991	0.1397	0	0.133688	0	0	0.028279	0	0	0.0462494	0	0	0.0112604	0	0	0.0411698	0	0.359539	0	0	0
Carboxylicivirga	0	0	0	0	0.0170992	0	0	0	0	0	0	0	0	0	0	0	0	0.0314995	0	0	0	0	0	0
Cardiobacterium	0	0	0	0	0	0	0	0	0	0.00676762	0	0	0	0	0	0	0	0	0	0	0.403919	0	0	0
Catabacter	0	0	0	0	0.0690807	0	0	0	0	0	0	0	0	0	0	0	0	0	0	0	0	0	0	0
Catalinimonas	0	0	0	0	0	0.00179174	0	0	0	0	0	0	0	0	0.0629528	0.00560428	0	0	0	0	0	0	0	0
Catellicoccus	0	0	0	0	0	0	0	0	0	0	0	0	0	0	0	0	0	0.00727524	0	0	0	0	0	0
Catonella	0	0	0	0	0.00683968	0	0	0	0	0.00700932	0	0	0	0	0	0	0	0	0	0	0	0	0	0
Caulobacter	0	0	0	0	0	0	0	0.00538744	0	0.0184182	0	0	0	0	0.063471	0	0	0	0	0	0.0196748	0	0.167345	0
Celeribacter	0	0	0	0	0	0	0	0	0	0	0	0	0	0	0	0	0	0	0	0	0	0	0	0
Cellulomonas	0.0166863	0	0	0	0	0	0	0	0	0	0	0	0	0	0	0	0	0	0	0	0.0116574	0	0	0
Cellulophaga	0.089434	0.495663	0	0.742095	0.00845076	0.3729	0.0353921	0.143692	0	0.0946897	1.00011	0	0	0.00708087	0.358095	0.947234	0.0121951	0.0179997	0.485248	0.272352	0.125447	0	0	0
Cellulosilyticum	0	0	0	0	0	0	0	0	0	0	0	0	0	0	0	0.0191426	0	0	0	0	0	0	0	0
Cellvibrio	0	0.030543	0.0181843	0	0.00286564	0.0203795	0	0	0.137958	0.0065735	0.0318007	0	0	0	0	0	0	0	0	0	0.0768158	0	0.368153	0
Centipeda	0	0	0	0	0	0	0	0	0	0	0	0	0	0	0	0	0	0	0	0	0	0	0.303842	0
Cerasicoccus	0	0	0	0	0	0	0	0	0	0	0	0	0.00675702	0	0	0	0	0	0	0	0	0	0	0
Cereibacter	0.0694366	0	0	0	0	0	0	0	0	0	0	0	0	0	0	0	0	0	0	0	0	0	0	0
Cetobacterium	0	0	0	0	0	0	0	0	0	0	0	0	0	0	0	0	0	0.00477392	0	0	0	0	0	0
Chelatococcus	0	0	0	0	0	0	0	0	0	0.00390528	0	0	0	0	0	0.0181802	0	0	0	0	0	0	0	0
Chitinivibrio	0.0308185	0.415802	0.147833	0	0.0555336	0.034085	0	0	0	0	0.132787	0	0	0	0.0846961	1.69618	0	0	0	0	0.117997	0	0	0
Chitinophaga	0.0938605	0	0	0	0	0	0	0	0	0	0	0	0	0	0.176928	0	0	0	0	0	0	0	0	0
Chondromyces	0.148973	0.221481	0	0	0	0	0	0	0	0	0	0	0.264632	0	0	0.00517977	0	0	0	0	0.134308	0	0	0
Chryseobacterium	0.0833793	0.0375058	0	0.27277	0.0205233	0.382187	0	0	0	0.000667456	0.052869	0	0.0509293	0	0.00720749	0	0.59675	0	0.0569816	0.241879	0	0.0385808	0.131929	0
Chryseomicrobium	0	0	0	0	0	0	0	0	0	0	0.0284111	0	0	0	0	0	0	0	0	0	0	0	0	0
Chthonomonas/Armatimonadetes_gp3	0	0	0	0	0	0	0	0	0	0	0	0	0	0	0.0789021	0	0	0	0	0	0	0	0	0
Citreicella	0	0	0	0	0	0	0	0	0	0	0	0	0	0	0	0	0	0	0	0	0.00730777	0	0	0
Citricoccus	0	0	0	0	0	0	0	0	0.171039	0	0	0	0	0	0	0	0	0	0	0	0	0	0	0
Citrobacter	0	0	0	0	0	0	0	0	0	0	0	0	0	0	0	0	0	0	0	0	0.00562136	0	0	0
Cloacibacterium	0.229256	0.00642218	0.0907772	0.478793	0.00143282	0	0.00877735	0	0.658164	0.00156211	0.0512054	0.0162574	0.0232071	0.249943	0.68135	0	0.118978	0.0769618	0.182504	0.745286	0	0.0656835	0.909713	0.293846
Clostridium_III	0	0	0	0.270898	0	0	0	0	0.0186335	0.00131363	0.0946217	0	0.0687503	0.0923199	0	0	0	0	0	0	0	0.0812945	0	0
Clostridium_IV	0	0	0	0	0	0	0	0	0	0	0	0	0	0	0	0	0.00640163	0	0	0	0	0	0.0639987	0
Clostridium_sensu_stricto	0.510002	0	0	0.145696	0.2218	0	0	0	0.222422	0.0432475	0.0122921	0	0.617148	0	0	0.00249079	0	0	0	0	0	0.752584	0	0
Clostridium_XI	0	0.122172	0	0	0	0	0	0	0	0.134109	0	0	0	0	0	0.0427565	0	0	0	0	0	0	0	0
Clostridium_XlVa	0	0	0	0	0	0	0	0	0.0302662	0	0	0	0	0	0	0.00103783	0	0	0.0334411	0	0.0065445	0	0	0
Clostridium_XlVb	0	0	0	0	0	0	0	0	0	0.00310457	0	0	0	0	0	0	0	0	0	0	0	0	0	0
Cnuella	0	0	0	0	0	0	0	0	0	0	0	0	0	0	0.00214965	0	0	0	0	0	0	0	0	0
Cobetia	0	0	0	0	0	0	0	0	0	0	0	0	0	0	0	0	0.474521	0	0	0	0	0	0	0
Cohnella	0	0	0	0.113145	0	0	0	0	0	0	0	0	0	0	0	0	0	0	0	0	0	0	0	0
Collimonas	0	0	0	0	0	0	0	0	0	0	0	0	0	0	0	0	0	0	0	0	0	0	0	0
Collinsella	0	0	0	0	0	0	0	0	0	0	0	0	0	0	0	0.0348453	0	0	0	0	0	0	0	0
Colwellia	0.442258	2.69634	0.49308	1.30761	1.14193	0.336727	0.357961	1.69828	0.703103	3.81287	8.83209	0.000812868	0.774461	0.147487	0.498822	0.963247	0.978085	9.83718	0.747203	0.748101	2.18142	0.670555	0.448456	1.5905
Comamonas	0.0744081	0	0.1774	0.0225266	0.135588	0.0198796	0.0180712	0.038218	0.0529152	0.0266432	0.0121348	0	0	0.020121	0.0741545	0.0519374	0	0.0921104	0.0062143	0.42875	0.0105459	0.017613	0.123108	1.09181
Conexibacter	0.20326	0.0206605	0	0.125589	0	0.0258484	0	0	0.0802584	0.00904669	0	0	0	0	0.234498	0.0261855	0	0	0	0	0	0	0	0
Coprococcus	0	0	0	0	0	0	0	0	0	0	0	0	0	0.0421609	0	0	0	0	0	0	0	0	0	0
Coraliomargarita	1.01432	1.20997	0	1.87132	0.0264801	0.225206	0.157713	1.54742	0.150871	0.065247	0.926083	0	0.126696	0.362187	0.776647	2.11262	0	0.218175	0.192451	0.0730286	4.90355	0.291469	0.00523865	0.015615
Corynebacterium	0.432861	0.455769	1.09176	0.154627	1.08104	0.0596704	0.0207471	0.220759	1.97494	0.122541	0.295464	0	0.750293	0.178649	0.779162	0.113596	0	0.215201	0.96873	0	4.32523	2.09187	4.71619	0
Costertonia	0	0	0	0	0.224953	0	0	0	0	0	0	0	0	0	0	0	0	0	0	0.0743535	0	0	0	0
Coxiella	0	0.0517685	0	0.559511	0	0	0	0	0.0372669	0	0.0122921	0	0.0662188	0	0.00473838	0	0	0	0	0	0	0	0.00842962	0.0227127
Craurococcus	0	0	0	0	0	0	0	0	0.127366	0	0.00140494	0	0	0	0	0	0	0	0	0	0	0	0	0
Croceibacter	0	0	0	0	0	0	0	0	0	0	0	0	0	0	0	0	0	0	0	0	0	0	0	0
Crocinitomix	0.470777	0.177148	0.587839	0.0926272	0.635739	0.196689	0.0574517	0.0813673	0.204276	0.556994	1.58853	0	0.147796	0.0277337	0.116233	0.0813535	0.00480123	0.0234609	0.441967	0.262653	0.0579998	0.736453	0.0505777	0.0141954
Cryobacterium	0	0.00603949	0	0	0	0	0	0	0	0	0	0	0	0	0	0	0	0	0	0	0	0	0	0
Cryomorpha	0.0399021	0	0	0	0.024145	0	0	0	0	0	0	0	0	0	0	0.00622698	0	0.00477392	0	0	0.0225801	0.100646	0	0
Cupriavidus	0	0	0	0	0	0	0	0	0	0.0622368	0.0612057	0	0.163905	0	0.00050288	0	0	0	0	0	0	0	0	0
Curvibacter	0	0.00475425	0	0	0.0300893	0.337253	0	0	0	0	0.0114523	0	0	0	0	0	0	0	0	0	0	0.00838713	0	0
Cycloclasticus	0	0.245819	0	0	0.291633	0	0	0.0641075	0.0153416	0	0	0	0	0.0122304	0	0.00559769	0	0	0	0	0.0260858	0	0	0
Dasania	0.265465	0.730408	0	0.256702	0.129312	0.0416891	0.286461	0.361724	0.413603	0.0692438	0.279183	0	1.69113	0.202372	0.129456	0.144815	0	0.170512	0	0	0.145494	0.201284	0	0.44067
Dechloromonas	0	0	0	0	0	0	0	0	0	0	0	0	0	0	0	0	0.00609754	0	0	0.0535543	0	0	0	0
Deefgea	0	0	0	0	0	0	0	0	0	0	0	0	0	0	0	0	0.00731704	0	0	0	0	0	0	0
Defluviicoccus	0	0.0460165	0	0	0.0416502	0	0	0	0	0	0	0	0	0	0	0	0	0.199453	0	0	0.0466605	0	0	0
Defluviimonas	0.065867	0	0	0	0	0.379299	0	0	0	0	0	0	0	0	0.00676911	0	0	0.149932	0.285761	0	0.0168641	0	0	0
Dehalospirillum	0	0	0	0	0	0	0	0	0	9.53508e-05	0	0	0	0	0	0.000622698	0	0	0	0	0	0	0	0
Deinococcus	0	0	0	0.167803	0.0422538	0	0	0	0	0	0.024876	0	0.0864899	0.0189374	0.0960059	0.0935734	0	0	0	0	0	0.123633	0	0
Delftia	0.152887	0.176109	0	0.587202	0.733954	0	0	0	0.858976	0.0402017	0.100296	0	0.949168	0.339325	0.282148	0.0190875	0.00243901	0	0.0575327	0	0.826451	0.0725818	1.16556	0
Denitratisoma	0	0	0	0	0	0	0	0	0	0	0	0	0	0.00867965	0	0	0	0	0	0	0	0	0	0
Dermacoccus	0	0	0	0	0.257829	0	0	0	0	0.0328187	0.0543508	0	0.0588695	0	0	0	0	0	0	0	0.0316999	0	0	0
Derxia	0	0	0	0	0	0	0	0	0	0	0	0	0	0	0.0277534	0.00968392	0	0	0	0	0	0	0	0
Desulfatiglans	0	0	0	0	0.0581806	0	0	0	0	0	0	0	0	0	0	0.0112579	0	0	0.0334019	0	0.0460738	0	0	0
Desulfatitalea	0	0	0	0	0.0181088	0	0	0	0	0	0.00890121	0	0	0	0	0.0103564	0	0.0830992	0	0	0.0396908	0	0	0
Desulfobacterium	0	0.360741	0	0	0.591069	0	0	0	0	0	0	0	0	0	0	0.00415212	0	0.0388831	0.131246	0	0.00207758	0	0	0
Desulfobacula	0	0	0	0	0.0885987	0	0	0	0	0	0.0159227	0	0	0	0	0	0	0	0.0141543	0	0.0160209	0	0	0
Desulfobulbus	0	0.039971	0	0	0.0706591	0	0	0	0	0	0.00606221	0	0.0101355	0.00568461	0	0.0648605	0	0.0327386	0	0	0.024734	0	0	0
Desulfocapsa	0	0	0	0	0	0	0	0	0	0	0	0	0	0	0	0	0	0	0	0	0	0	0	0
Desulfocarbo	0	0	0	0	0	0	0	0	0	0.00793725	0	0	0.00810843	0	0	0	0	0.0104998	0	0	0	0	0	0
Desulfoconvexum	0	0.02518	0	0	0.0780642	0	0	0	0	0	0	0	0	0	0	0.00927576	0	0.00518442	0	0	0	0	0	0
Desulfofaba	0	0.00451949	0	0	0	0	0	0	0	0	0	0	0	0	0	0	0	0	0.0132054	0	0	0	0	0
Desulfofrigus	0	0	0	0	0	0	0	0	0	0	0	0	0	0	0	0	0	0	0	0	0	0	0	0
Desulfonema	0	0	0	0	0.00905439	0	0	0	0	0	0	0	0	0	0	0.0265273	0	0	0	0	0	0	0	0
Desulfopila	0.93407	0.606964	0	0	6.30068	0.287796	0	0	0	0.0283895	0.0882875	0	0.0290552	0.0165156	0.249311	0.608986	0.00320082	0.347773	1.31838	0	0.300382	0.107694	0	0.0735014
Desulforhopalus	0.146448	0.340491	0	0	1.53139	0.00770443	0	0	0	0.00201077	0	0	0	0.00498583	0.012468	0.0365595	0	0.0541044	0.187959	0	0.0241827	0.0851693	0	0
Desulfosarcina	0.0189372	0	0	0	0	0	0	0	0	0.00431024	0	0	0	0	0	0.0373482	0	0	0	0	0.0351282	0	0	0
Desulfosporosinus	0	0	0	0	0.0307849	0	0	0	0	0	0.00618062	0	0	0	0	0	0	0	0	0	0	0	0	0
Desulfotalea	0	0.197123	0	0	0.0202351	0	0	0	0	0	0.0129606	0	0	0	0	0.0304502	0	0.0164997	0.037774	0	0.0115238	0	0	0.0695576
Desulfotignum	0	0	0	0	0	0	0	0	0	0	0	0	0	0	0	0.0218451	0	0	0.171096	0	0	0	0	0
Desulfovibrio	0	0.00581077	0	0	0.0169015	0	0	0	0	0	0	0	0	0	0	0	0	0	0	0	0	0	0	0.315163
Desulfovirga	0	0	0	0	0	0	0	0	0	0	0	0	0	0	0	0	0	0	0	0	0.00625933	0	0	0
Desulfuromonas	0.040487	0	0	0	0	0	0	0	0	0	0	0	0	0	0	0	0	0	0	0	0	0	0	0
Desulfuromusa	0	0	0	0	0.0470828	0	0	0	0	0.00195264	0	0	0	0	0	0	0	0	0.151268	0	0	0	0	0
Devosia	0	0.224841	0	0	0	0.00604963	0.103732	0.097316	0	0.0695994	0.0421483	0	2.27374	0	0	0	0	0.044864	0.0319626	0	0	0.193926	0	0.0198736
Dialister	0	0	0	0	0	0	0	0	0	0	0	0	0	0	0	0	0.0402437	0	0.0665078	0	0.0165658	0	0	0
Diaphorobacter	0	0	0.0102033	0	0	0	0.0367053	0	0	0	0.00616805	0	0	0	0	0	0	0	0.367334	0	0	0	0	1.23573
Dietzia	0	0	0	0	0	0	0	0.0343571	0	0	0	0	0	0	0	0	0	0.0805515	0	0	0	0	0	0
Diplorickettsia	0	0	0	0	0	0.0614625	0	0	0	0.0080109	0	0	0	0	0.034002	0	0	0	0	0	0.0108784	0	0	0
Dokdonella	0	0	0	0	0	0	0	0	0	0.00402154	0	0	0	0.0137378	0	0	0	0	0	0	0	0	0	0
Dokdonia	0.12662	0	0	0	0.18783	0.782829	0	0.0104756	0	0.125563	0.160604	0	0	0.0240691	0.45425	0.850185	0.0208053	1.8348	0.635598	0.51531	0.263795	2.30671	0.0522636	1.53228
Dolosigranulum	0	0	0	0	0	0	0	0	0.0314308	0	0	0	0	0	0	0	0	0	0	0	0	0	0	0
Draconibacterium	0.0680174	0.0232431	0	0	0.464726	0.885542	0.0039897	0	0.0152382	0	0	0	0.016757	0	0.021121	0.0433468	0	0.0776844	0.0597998	0	0.12911	0.0370899	0	0
Duganella	0	0	0	0	0	0	0	0	0	0	0	0	0	0	0	0	0	0	0	0	0	0.0810482	0	0
Dyadobacter	0	0	0	0	0	0	0	0	0	0	0	0	0	0	0	0	0	0	0	0	0	0.0686849	0	0
Eikenella	0	0	0	0	0	0	0	0	0	0	0	0	0	0	0	0	0	0	0	0	0.0721941	0	0	0
Ekhidna	0.314274	0.0095085	0	0	0	0	0	0	0	0.0567944	0	0	0.107398	0.195381	0.0618543	0.00090083	0	0	0	0	0	0	0.00441371	0
Elizabethkingia	0	0	0	0	0	0	0	0	0	0	0.00211933	0	0	0	0	0	0	0.114574	0	0	0	0	0	0
Endozoicomonas	0.390315	0	0	4.15881	0.131085	0.0394182	0.513076	0.590633	4.23648	0.0255864	0.063187	0	0.950857	0.634415	0	0.0157975	0	0.306067	0.448262	0	0.0341418	0	0	2.9968
Enhydrobacter	0.0660199	0	0.0289094	0	0.0731845	0	0.095657	0	0.080451	0.037572	0.0584795	0	0.018244	0.141907	0.00653744	0	0	0	0.0483427	0	0.0122709	0	0	0.122502
Enhygromyxa	0	0.0932088	0	0	0	0.00205029	0.00361514	0	0.0281546	0.0449976	0	0	0	0	0	0	0	0.0472891	0.28656	0	0.0222044	0	0	0.0225116
Enteractinococcus	0	0	0	0	0	0	0	0	0	0	0	0	0	0	0	0	0	0	0	0	0.24945	0	0	0
Enterobacter	0.018911	0.0345898	0	0	0	0	0	0	0	0	0.00836167	0	0	0	0	0	0	0	0.257469	0	0	0	0	0
Enterococcus	0	0	0	0	0	0	0	0	0	0	0	0	0	0	0.0900156	0	0	0	0	0	0.0357357	0	0	0
Entomoplasma	0	0	0	0	0	0	0	0	0	0	0	0	0	0	0	0	0	0	0	0	0	0	0	0.0667185
Erwinia	0	0	0	0	0.0718166	0	0	0	0	0	0	0	0	0	0	0.00664211	0	0	0	0	0	0	0	0
Erythrobacter	0.0670201	0	0	0.144794	0	0	0	0.0573092	0.177374	0.00143194	0	0	0	0	0.00601901	0.070976	0	0	0	0	0.0925554	0	0	0
Erythromicrobium	0	0	0	0	0	0	0	0	0	0	0	0	0	0	0	0.000241395	0	0	0	0	0.00236486	0	0	0
Escherichia/Shigella	0	0	0.00107182	0	0	0	0.00451893	0	0	0.00507571	0	0.00162574	0	0	0	0	0	0.0394039	0	0.275625	0	0	0	0
Eubacterium	0	0	0	0	0	0	0	0	0	0.00797612	0	0	0	0	0	0	0	0	0	0	0	0	0.149301	0
Eudoraea	0.0966855	0.00839334	0	0	0.413879	0	0	0	0	0.00423794	0.00743247	0	0	0	0	0.0119252	0	0.015763	0.232136	0	0.0308028	0	0	0
Euzebya	0	0	0	0	0.0229252	0.0156944	0	0	0	0.00116661	0	0	0	0	0	0.0181046	0	0	0	0	0.0110961	0	0	0
Ewingella	0	0	0.00214364	0	0	0	0	0.00167596	0	0	0	0	0	0	0	0	0	0	0	0	0	0	0	0
Exiguobacterium	0	0	0	0	0	0	0	0	0	0	0	0	0	0	0	0	0	0	0	0	0	0	0	0
Ezakiella	0	0	0	0	0	0	0	0	0	0	0	0	0	0	0	0.069004	0	0	0	0	0.00511289	0	0	0
Fabibacter	0	0.0387385	0.101117	0.12968	0.260319	0	0	0	0	0.0157746	0	0	0.0680616	0	0.0842094	0.0591951	0	0	0	0	0.166427	0	0	0
Facklamia	0	0	0	0	0	0.128555	0	0	0	0	0	0	0	0	0	0.000830264	0	0	0	0	0	0	0	0
Faecalibacterium	0	0	0	0	0	0	0	0	0	0	0	0	0	0	0	0	0.0184047	0	0	0	0	0	0	0
Fangia	0	0	0	0	0.0396701	0	0.0973487	0.0938536	0.0908382	0	0.0209042	0	0.128775	0.0793505	0.432133	0.0422971	0	0.0291372	0.291177	0	0.247099	0.0391504	0.861231	0.0511036
Ferribacterium	0	0	0	0	0	0	0	0	0	0	0	0	0	0	0	0	0	0.0281684	0	0	0	0	0	0
Ferruginibacter	0.256099	0.103769	0	0	0	0	0	0.445933	0	0	0	0	0	0	0.23498	0.00166053	0.0597559	0.0584	0	0	0	0	0	0
Fibrella	0	0	0	0	0	0	0	0	0	0	0	0	0	0	0	0	0	0	0.0712322	0	0	0	0	0
Fibrobacter	0	0.034982	0	0.683271	0	0	0	0.432818	0	0	0.0130884	0	0	0	0	0.0239202	0	0.0416866	0	0	0.0244511	0	0	0
Filifactor	0	0	0	0	0	0	0	0	0	0.0698449	0	0	0	0	0	0	0	0	0	0	0	0	0	0
Filimonas	0	0.0103303	0	0	0	0	0	0	0	0.00296324	0	0	0	0	0	0	0	0	0	0	0	0	0	0
Filomicrobium	0.104541	0.0825832	0	0.087829	0.0301813	0.0208765	0	0	0.0414745	0.0442403	0.00312948	0	0.149646	0.468091	0.0108981	0.0652101	0	0	0.031932	0	0.00983738	0.134622	0.0993612	0.0397472
Fimbriimonas	0	0	0	0	0	0	0	0	0	0	0	0	0	0	0	0.00859645	0	0	0	0	0	0	0	0
Finegoldia	0	0.204424	0	0	0	0	0	0	0.192155	0.00117159	0	0	0.00268112	0	0	0.00166053	0	0	0	0	0.0274051	0	0	0
Flavicella	0.967577	0.374711	0.100193	0.576853	0.419741	0.0214487	0.132437	1.43997	0.0534444	0.0865375	0.649361	0	0.0955748	0.0264335	0.548976	0.481432	0.00560143	0.707893	0.244592	0	0.266939	0.132517	0	0.278231
Flavimarina	0	0	0	0	0	0	0	0	0	0	0	0.0642165	0	0	0	0	0	0	0	0	0	0	0	0
Flaviramulus	0	0.220728	0	0	0	0	0	0	0	0.00994801	0	0	0.0336984	0	0	0.00427894	0	0	0	0.0389486	0.0257948	0.106203	0	0
Flavisolibacter	0	0	0	0.32918	0	0	0	0	0	0	0	0	0	0	0.0288053	0.0143618	0	0	0	0	0	0	0	0
Flavivirga	0	0	0	0	0	0	0	0	0.0552993	0.00275238	0	0	0	0	0	0	0	0	0	0	0	0	0	0
Flavobacterium	4.1506	1.26745	0.00107182	4.45539	3.25266	3.52239	0.188314	0	3.65953	1.33797	0.568716	0	3.51125	4.49089	2.05163	0.358895	7.36515	0.513519	3.27972	0.0292114	2.97131	3.67945	7.5251	0
Flavonifractor	0	0	0	0	0	0	0	0	0	0	0	0	0	0	0	0	0.00480123	0	0	0	0	0	0	0
Fluviicola	0.359496	0.364619	0	0.0680961	0.58467	0.110376	0.13376	0	0.512124	0.14303	0.0835701	0	0.246436	0.463359	0.132286	0.0655984	0.103975	0.0254609	0.0865261	0	0.335022	0.71649	1.0959	0.0449175
Fluviimonas	0.0459114	0.206691	0.0716986	0	0.0379658	0	0	0	0	0.0262506	0.0255788	0	0.00540562	0	0	0	0.0731704	0.284387	0.0163208	0.292615	0.0322727	0	0	0
Formosa	0.0744081	0.115907	0	0.0292754	0	0.0156137	0	0.153919	0.0498896	0.0182777	0.0146234	0	0.0505204	0.0475213	0	0.215082	0	0.133512	0	0	0	0	0	0.0113563
Francisella	0.0179424	0.00645641	0	0.019971	0.00965801	0.0648702	0.150811	0.349925	0	0.0196143	0.00296707	0	0.0756372	0	0.068368	0.00719703	0	0	0	0	0.0215862	0.05014	0	0
Frederiksenia	0	0	0	0	0.0181088	0	0	0	0	0	0	0	0	0	0	0	0	0	0	0	0	0	0	0
Fretibacter	0.460398	0.222928	0.540402	0	0.0760568	0.163351	0	0.0361728	0	0.249247	0.078569	0	0.131209	0	1.15463	0.122388	0	0.462601	0.501232	1.07049	0.0458895	0.184773	0	0.03123
Frigidibacter	0	0	0	0	0	0	0	0	0	0	0	0	0	0	0	0.0392143	0	0.0691148	0.0776236	0	0	0	0	0
Frigoribacterium	0	0	0	0	0	0	0	0	0	0	0	0	0	0	0	0	0	0	0	0.0653727	0	0	0	0
Fulvibacter	0	0	0	0	0	0	0	0	0	0.00181574	0	0	0	0	0	0.000622698	0	0	0	0	0	0	0	0
Fulvivirga	0.460514	0.0480928	0.564067	0.399108	0.285047	0.0032998	0.183526	0	0.339305	0.0519266	0	0	1.65799	0.00472058	0.0487376	0.0984911	0	0.512045	0.00388394	0	0	0	0	0.356305
Fusibacter	0	0.205959	0	0	0.135796	0.201935	0	0	0	0.00754691	0.0234409	0	0	0	0	0.0032017	0	0	0	0	0.0328884	0.261678	0	0
Fusicatenibacter	0	0	0	0	0	0	0	0	0	0	0	0	0	0.0493162	0	0	0	0	0	0	0	0	0	0
Fusobacterium	0	0	0.0568064	0	0.0295777	0	0.0197245	0.130423	0	0.515612	0	0	0	0	0.0791819	0.00581185	0.162083	0	0	0	0.320885	0	0	0
Gaetbulibacter	0.0132943	0.0287603	0.53981	0	0.00341984	0.0929463	0	0	0	0.0399199	0	0	0.0297309	0.00847655	0	0.00831503	0	0.0918113	0	0.525551	0.0222384	1.39918	0	0
Gaiella	0.296727	0.00322821	0.0765249	0.0332315	0.0175051	0	0	0	0.02565	0.00596809	0	0	0	0	0.431938	0.00419827	0	0	0	0	0	0	0.125509	0
Gemella	0	0.000645641	0.24759	0	0.0150906	0.00274983	0.0979751	0.0371995	0	0.114566	0.249315	0	0	0	0	0.0804263	0.00198296	0	0	0	0.0633999	0.394168	0.0838183	0
Gemmata	0	0	0	0	0.00501488	0.662302	0	0	0	0.00200237	0.0330616	0	0.0256767	0.371142	0.591037	0	0	0.0466598	0	0	0.694134	0.783046	0	0
Gemmatimonas	1.14958	0	0	0.0300666	0.0307849	0	0	0	0	0.00930912	0	0	0	0	1.77886	0	0	0.0269995	0.031316	0	0	0	0	0
Gemmiger	0	0	0	0	0	0	0	0	0	0.000858157	0	0	0	0	0	0	0	0	0	0	0	0	0	0
Gemmobacter	0.0467623	0	0	0.0870349	0	0	0	0	0.194028	0	0.0142055	0	0.557529	0.00315624	0.0290797	0.00265535	0	0	0.0119933	0	0.0541799	0.869283	0.244798	0
Geobacillus	0.702977	0	0	0	0	0.382362	0.114702	0	2.35749	0.0334388	0.0242571	0	4.61526	0.659268	0.145075	0.0607777	0	0	0	0	0	0.260543	0	0
Geodermatophilus	0	0	0	0.167427	0	0.139253	0	0	0	0	0	0	0.013514	0	0	0	0	0	0.0356659	0	0	0	0	0
Geopsychrobacter	0	0	0	0	0.00181088	0	0	0	0	0	0	0	0	0	0	0	0	0	0.0201965	0	0	0	0	0
Geothermobacter	0	0	0	0	0.0608731	0	0	0	0	0	0	0	0	0	0	0	0	0	0	0	0	0	0	0
Giesbergeria	0	0	0	0	0	0.344576	0	0	0	0	0	0	0	0	0	0	0	0	0	0	0	0	0	0
Gillisia	0	0	0	0	0	0	0	0	0	0	0	0	0.0215486	0	0	0	0	0.0194006	0.00233036	0	0	0	0	0
Gimesia	0.651889	1.27228	0.36945	2.24529	0.469995	0	0.228435	0	1.60419	0.33143	0.10538	0	0.222456	0.374048	0.72964	0.184786	0	0.519921	0.426556	0.0389486	0.471465	0.104967	0	0.222868
Glaciecola	0.864665	0.00645641	0	0	0.115263	0.437366	0	0	0	0.0873071	0.185488	0	0	0	0.365737	0.334295	0.0264067	0.0957907	0.609002	1.87581	0.310046	0.227806	0	0.294005
Gluconobacter	0	0	0	0	0	0	0	0	0	0	0	0	0	0	0	0	0	0	0	0	0	0	0	0
Gracilimonas	0.0175242	0	0	0	0.00362175	0	0	0	0.00184706	0	0	0	0	0	0	0	0	0	0	0	0	0	0	0
Granulicatella	0	0	0.04435	0	0	0	0	0.0259773	0	0.131062	0.0473626	0	0.115959	0	0	0.0126116	0.0231706	0	0.040268	0	0.00818063	0	0	0.0285839
Granulosicoccus	2.86445	1.45631	3.13071	0.387241	1.96733	2.29609	0.121125	0.872142	0.258944	1.32569	0.749634	0	0.701394	0.00708087	1.70523	2.50986	1.24878	4.36409	1.5452	3.53315	1.19107	3.2488	1.98046	6.59495
Haemophilus	0	0	0	0	0.154804	0.227545	0.22558	0	0.202205	2.2496	0.0950221	0	0.0241301	0	0	0.803533	0	0.0311065	0	0	0.342045	0	0.0809243	0.138836
Hahella	0	0	0	0	0	0	0	0	0	0.00462373	0	0	0	0	0	0.00166053	0	0.0493305	0	0.0438171	0.217754	0	0	0
Halalkalibacillus	0	0	0	0	0	0	0	0	0	0	0	0	0.00550085	0	0	0	0	0	0	0	0	0	0	0
Haliangium	0.0163592	0.00451949	0	0	0.0639843	0.0711028	0	0	0	0.101611	0.0227855	0	0.0471636	0	0.0418486	0.00778025	0	0	0.00699109	0.286792	0.0118243	0	0	0.0184541
Haliea	0.0866222	0.0316687	0	0.0647081	0.171383	0	0	0.0505463	0.0318572	0.0273982	0.00368704	0	0.499067	0.388407	0.00945845	0.0861793	0.00320082	0.141484	0.0195587	0	0.0644943	0.041211	0	0.0383277
Haliscomenobacter	0.1705	0.644673	0.373787	0	0.014487	0.0448698	0.079327	0.0980435	0.00184706	0.0657423	0.00171518	0	0.0451479	0	0.352747	0.19652	0	0.130049	0.38256	0.740453	0.0922741	0.536109	0	0
Halobacteriovorax	0.0601987	0.374065	0	0.231737	0.139937	0	0.279467	0.396543	0.163008	0.0644407	0.0447186	0	0.120587	0.422165	0.0483875	0.117037	0	0.122037	0.205542	0.244512	0.350617	0.0721293	2.01747	0.0285839
Halochromatium	0.0664713	0.0303451	0	0	0.357592	0	0	0	0	0.0189949	0	0	0	0	0	0.0157006	0	0	0.0337638	0	0.110803	0	0	0
Halocynthiibacter	0.12789	0	0	0	0	0.365191	0	0	0	0.0632002	0	0	0.0100542	0.0244608	0	0.00456645	0	0	0	0	0	0.063877	0.344269	0.117157
Haloferula	0.326012	0.45515	0	0	0.176862	0	0	0.0192735	0.137154	0.0146055	0.0317153	0	0	0.111797	0.604446	0.231819	0	0.477083	0.114936	0	0.267951	0.0515137	0	0
Halomonas	0	0	0	0.0656718	0	0	0	0.0338639	0	0	0	0	0	0	0	0	0	0	0	0	0	0	0.205237	0
Hansschlegelia	0	0	0	0	0.00603626	0	0	0	0	0	0	0	0	0	0	0	0	0	0	0	0	0	0	0
Hartmannibacter	0	0	0	0	0	0	0	0	0	0	0	0	0.0868793	0.0366912	0	0	0	0	0	0	0	0	0	0
Heliimonas	0	0	0	0	0	0	0	0	0	0.00998826	0	0	0.0605413	0	0	0.00830421	0	0.00970032	0	0	0	0	0.209181	0
Hellea	0.252352	0.259586	0.135372	0.0332315	0.263518	0.242251	0.143629	0.0394508	0.0651357	0.0788082	0.460795	0	0.197173	0.0264872	0.871682	0.601168	0.0109756	0.401894	0.264755	0.116841	0.0789262	0.643132	0.521793	0.550699
Herbaspirillum	0	0	0	0	0.0170992	0	0	0	0.0495311	0	0.0792713	0	0	0	0	0	0	0	0	0	0.00309175	0	0.0421481	0
Hoeflea	0	0.1232	0	0.0571245	0	0.00521913	0	0	0	0.0382183	0.0141791	0	0.102018	0.0775524	0.0723633	0.0290193	0	0.67533	0.244691	0	0.265949	0	0.148361	0
Holdemanella	0	0	0	0	0	0	0	0	0	0	0	0	0	0	0	0	0	0	0	0.304184	0	0	0	0
Hydrogenispora	0	0.0135585	0	0	0	0	0	0	0	0	0	0	0	0	0	0	0	0	0	0	0	0	0	0
Hydrogenobacter	0	0	0	0	0	0	0	0	0	0	0	0	0	0	0	0	0	0	0	0	0	0	0	0.115372
Hydrogenophaga	0	0	0	0	0	0	0	0	0	0.0102509	0	0	0.400187	0	0.0122059	0.00186809	0	0.0207377	0	0	0.00309175	0	0	0
Hydrogenophilus	0	0	0	0	0	0	0	0	0	0	0	0	0.0195954	0	0	0	0	0	0	0	0	0	0	0
Hymenobacter	0.306686	0	0	0	0	0	0	0	0	0	0.091199	0	0	0	2.97321	0.0670821	0.0681004	0	0	0	0.0518744	0	0	1.63745
Hyphomicrobium	0.0537813	0.00451949	0	0	0	0	0	0	0.0443436	0.0027224	0.0402751	0	0	0.149986	0.0701187	0.0060806	0	0	0	0	0.0397008	0.155997	0.0523865	0
Hyphomonas	0.089434	0.0554663	0	0	0	0	0	0.0110955	0	0.0792552	0	0	0	0.0451827	0	0.0249418	0.0128033	0.114438	0.0333512	0	0.00128974	0	0.188823	0
Iamia	0.0290197	0	0	0.37182	0	0	0	0.023089	0.517342	0.00791972	0	0	0.266227	0.18817	0.209806	0	0	0	0	0	0	0	0	0
Ichthyenterobacterium	0	0	0	0	0	0	0	0	0	0.000466646	0	0	0	0	0	0	0	0	0	0	0	0	0	0
Ideonella	0	0	0	0	0	0	0	0	0	0	0	0	0	0	0	0	0.179458	0	0	0	0	0	0	0
Idiomarina	0	0	0	0.0657532	0	0	0	0	0	0	0.00222159	0	0	0	0	0	0	0	0	0	0	0	0	0
Ignavibacterium	0	0.0296995	0	0	0.120583	0	0	0	0	0	0	0	0	0.130712	0.0704032	0.00447467	0	0.0143217	0.08208	0	0	0	0	0
Ilumatobacter	1.13974	1.65066	0.360228	0.864017	1.1074	1.89875	0.101157	0.144691	0.901421	0.35346	0.486074	0	0.410006	0.195671	1.00922	1.99621	0.0224057	0.813235	0.493801	0.254926	1.08731	1.5907	0.755788	0.301172
Imperialibacter	0	0	0	0	0	0	0	0	0	0	0	0	0	0	0	0	0	0	0	0	0	0	0	0.0354886
Intestinibacter	0	0	0	0	0	0	0	0	0	0	0	0	0	0	0	0	0	0	0	0	0.974583	0	0	0
Iodobacter	0	0	0	0	0	0	0	0	0	0	0	0	0	0	0	0	0	0	0	0	0	0.0282582	0	0
Jahnella	0	0	0	0	0	0	0	0	0	0	0	0	0	0.0266375	0	0.000830264	0	0	0	0	0	0	0	0
Janibacter	0	0	0	0	0.0398393	0	0	0	0	0	0	0	0.252649	0	0	0	0	0	0	0	0	0	0	0
Jannaschia	0.663031	0.766473	0.25121	0.340427	1.23979	0.475752	0.0303217	0.023089	0.00461764	0.263892	0.369882	0	0.337436	0.309583	0.225218	0.728817	0.125609	0.0655442	0.489642	0.944137	0.516538	1.75779	0	0.578481
Janthinobacterium	0	0	0	0	0	0	0	0	0	0.00299405	0	0	0	0	0	0	0	0	0	0	0	0.0109033	0	0
Jatrophihabitans	0	0	0	0	0	0	0.155621	0	0	0	0	0	0	0	0	0	0	0	0	0	0	0	0	0
Jejudonia	0	0	0	0	0	0.130679	0	0.0343571	0	0	0	0	0	0	0	0.0163214	0.00160041	0.0233299	0	0	0.0191126	0.0335485	0	0
Jeotgalicoccus	0	0	0	0	0	0	0	0	0	0.00160869	0	0	0	0	0	0	0	0	0	0	0	0	0	0
Kallotenue	0	0	0	0	0	0	0	0	0.176012	0	0	0	0	0	0	0	0	0	0	0	0.219704	0	0	0
Kangiella	0	0	0	0	0	0	0	0.123142	0	0	0	0	0.00337851	0	0	0	0	0	0	0	0	0	0	0
Kiloniella	0.124986	0.29071	0.153556	0	0	0	0	0.0360331	0	0.0162331	0.0025432	0	0	0	0.118302	0	0	0.0109129	0	0.107359	0.0235378	0	0	0
Kineosporia	0	0	0	0.168517	0.0543263	0	0	0	0	0	0	0	0.116978	0	0	0.00559769	0	0	0.134494	0	0	0	0	0
Kingella	0	0	0	0	0	0	0	0	0	0.0217531	0	0	0	0	0	0	0	0	0	0	0.0566509	0	0	0
Kinneretia	0	0	0	0	0	0	0	0	0	0.0190472	0	0	0	0	0	0	0	0	0	0	0	0	0	0
Kistimonas	0	0	0	0	0	0	0	0.0677278	0	0.0120873	0.0927728	0	0	0	2.213	0.311435	0.00640163	0.294391	11.9914	0	5.86711	1.70417	0	0.221449
Klebsiella	0	0.0713138	0	0	0.0752364	0	0	0	0	0.000286052	0	0	0	0	0	0	0	0	0	0	0	0	0.0523865	0
Kocuria	0	0	0	0	0	0	0	0	0	0	0.121454	0	0	0	0	0	0	0	0.130567	0	0.0323135	0	0.558041	0
Kofleria	0.0609414	0.0135585	0	0	0	0	0	0	0.00480863	0	0.0327351	0	0	0	0	0	0	0.0159131	0.0793854	0	0.118965	0	0	0
Kordia	0.258981	0.0187556	0.024577	0	0.098795	0.134069	0	0	0	0.0275249	0.204984	0	0	0	0.0326943	0.144702	0.0496127	0.120958	0.0876513	0.03408	0.161907	0.341022	0	0.180282
Kordiimonas	0.201687	0.433075	0	0	0.0319922	0	0.0853796	0.177651	0.27012	0.0319832	0	0	0.18706	0.0676203	0.0553168	0.0011995	0	0	0	0	0	0	0	0
Kriegella	0.00120857	0	0	0	0	0	0	0	0	0	0	0	0	0	0	0	0	0	0	0	0	0	0	0
Kushneria	0	0	0	0	0	0	0	0	3.09279	0	0	0	0	0	0	0	0	0	0	0	0	0	0	0
Labilithrix	0	0	0	0	0	0.00605449	0	0	0	0.00412737	0	0	0	0	0	0.00239901	0	0	0	0	0	0	0	0
Labrenzia	0	0.00903898	0	0	0.0690807	0	0	0	0	0	0	0	0	0	0	0	0	0	0	0	0	0	0	0
Labrys	0	0	0	0.0399872	0.0909677	0	0	0	0	0	0	0	0	0	0.0896558	0	0	0	0	0	0	0	0.0617919	0
Lachnoanaerobaculum	0	0	0	0	0	0	0	0	0	0.0352883	0	0	0.0140759	0	0	0	0	0	0	0	0.102667	0	0	0
Lacihabitans	0	0	0	0	0	0	0	0	0	0	0	0	0	0	0	0	0	0	0	0	0.0329677	0.149845	0	0
Lacinutrix	0.0557166	0.360968	0	0	0.105465	0.347471	0	0	0.0110823	0.13761	0.274975	0	0.00608132	0.0212569	0.10974	0.191825	0.110975	0.639988	0.0838931	0.409366	0.0707458	2.22148	0	0.220029
Lacticigenium	0	0	0	0	0	0	0	0	0	0	0	0	0	0	0	0	0	0	0.48121	0	0	0	0	0
Lactobacillus	0	0	0	0.0292754	0	0	0	0	0	0.000286052	0.0198259	0	0	0.0331405	0	1.25434	0.00731704	0	0.0738976	0	0	0	0	0
Lactococcus	0	0.00516513	0	0	0.0187124	0	0	0	0	0	0.0101468	0	0.447747	0	0	0.0315961	0	0.029101	0	0	0.02536	0	0	0
Lautropia	0	0	0	0	0.00501488	0	0	0	0	0.0757974	0	0	0.272038	0	0.0249359	0.0890434	0	0	0	0	0.351972	0	0.183353	0
Legionella	0.216036	0.0649691	0	0.217073	0.349017	0.197161	0	0	0.105397	0.00664583	0.0480506	0	0.526018	0.150016	0.0764863	0.0156907	0	0.0754691	0.379104	0	0.33204	0.573755	0.179506	0
Leifsonia	0	0	0	0	0	0	0	0	0	0	0	0	0	0	0	0.00184538	0	0	0	0	0	0	0	0
Lentibacter	0	0	0	0	0	0	0	0	0	0	0	0	0	0	0	0	0	0	0	0	0	0	0	0
Lentilitoribacter	0.0801677	0.452628	0	1.34719	0.0748496	0.199615	0	0.228679	0	0.0420518	0.091631	0	0.482328	0.0232772	0	0.031073	0	0	0.00163127	0	0.424917	0	0	2.8027
Lentisphaera	0.0126652	0.00645641	0	0.0511414	0.00362175	0	0	0	0	0.0101307	0.00302913	0	0.0249901	0	0	0.00469926	0	0.0233299	0.0257442	0	0.00398321	0.00587099	0	0
Leptonema	0	0	0	0	0	0	0	0	0	0.0165389	0	0	0	0	0	0	0	0	0	0	0	0	0	0
Leptothrix	0	0	0	0	0	0.000447934	0	0	0	0	0	0	0	0	0	0	0	0	0	0.00715727	0	0	0	0
Leptotrichia	0	0	0.0962012	0	0	0	0	0.0640201	0	0.0664677	0.014374	0	0.312968	0	0	0	0	0	0	0	0.656496	0	0	0
Leucobacter	0	0	0	0	0	0	0	0	0	0	0	0	0	0	0	0	0	0	0.00598133	0	0	0	0	0
Leucothrix	0.423002	2.00045	1.50569	3.19112	0.0253523	0.29665	0	0.644753	0.330797	2.13843	0.456861	0	1.88469	0.0829006	0.962279	0.569316	0.930641	0.503142	0	1.59423	0.122004	0.962314	6.73408	0.814592
Lewinella	2.32205	0.961426	0.870015	0	0.373826	1.55331	0.183084	0.313241	0.0727306	0.649514	0.0266271	0	0.127662	0.020231	0.997012	3.70954	0.0651019	2.11548	1.39513	0.980378	1.3427	6.87455	0.705297	0.279579
Limnobacter	0	0	0	0	0	0	0	0	0	0	0	0	0	0	0	0	0	0	0.0128721	0	0	0	0	0
Limnohabitans	0.166743	0.00315175	0	0.384914	0.0428574	0.130676	0	0	0.194578	0.0565342	0.0792696	0	0.425068	0.378184	0.124221	0.0909862	0	0.00636522	0.199911	0.203699	0.0666867	1.39069	0.194203	0
Lishizhenia	0	0.0121498	0	0	0.00724351	0	0	0	0.0955716	0.0333177	0.102736	0	0.0175683	0	0	0.0116672	0	0	0	0	0.0264865	0	0	0
Litoreibacter	0.397662	1.17862	0.353425	0.41087	0.116291	0.11515	0	0	0.391826	0.507739	0.222589	0	0.283415	0.00757948	0.520857	0.345425	0.0256065	0.0626355	1.09128	0.960199	0.0780249	0.501014	0.700236	0.190181
Litoribrevibacter	0	0	0	0	0	0	0	0	0	0	0	0	0.0328438	0	0	0	0.000800204	0	0	0	0	0	0	0
Litorilinea	0.706941	0.511106	0.284032	0.377415	0.303349	0.100644	0.00994164	0	0.722336	0.119633	0.101874	0	0.0220034	0	0.141187	0.380704	0	0.395964	0.135549	0	0.123551	0	7.68242	0
Litorimonas	0.444214	0.841008	0.0289094	0.0213631	0.0626555	0.561743	0	0.0963675	0	0.225653	0.304567	0	0.121083	0	0.880362	0.301742	0.115853	0.70873	0.343071	1.61033	0.311723	0.109464	0.647508	0
Loktanella	3.66975	3.66679	0.924153	2.01928	0.593276	1.33792	0.452646	0.211886	0.134642	0.720613	0.574316	0	0.805345	0.323283	1.08394	1.37897	0.410626	1.01533	1.11487	3.01326	1.19119	3.01426	1.95608	1.67239
Lonsdalea	0	0	0	0	0	0	0	0	0	0.000249469	0	0	0	0	0	0	0	0	0	0	0	0	0	0
Luteibaculum	0	0	0	0	0	0	0	0	0	0	0	0	0	0.0266375	0	0	0	0	0.0537553	0	0	0	0	0
Luteimonas	0	0	0	0	0	0	0	0	0	0	0	0	0	0	0	0	0.0170731	0	0	0	0	0	0	0
Luteipulveratus	0	0	0	0	0	0	0	0	0	0	0	0	0	0	0	0	0.00800204	0	0	0	0	0	0	0
Luteolibacter	0.148836	0.0811745	0	0	0.229751	0.074805	0	0	0	0.00462425	0.0398068	0	0.0375357	0.24729	0	0.328848	0.126714	0.183536	0.0996989	0	0.2933	0.14984	0.087159	0
Lutibacter	1.42869	1.04714	0.551589	0.0503376	2.06357	0.118218	0.43552	0.676193	0.995867	0.105938	0.287314	0	0.422003	0.107758	0.102224	0.291802	0.110224	0.80128	1.1575	0	0.339423	0	0.0573214	0.506851
Lutimonas	1.53698	1.1911	0.544596	0.327388	0.616966	1.12407	0.115331	0.138413	0.540677	0.113828	0.16809	0	0.751344	0.15339	0.748314	0.630731	0.00853655	1.27267	0.6018	0.32928	0.454142	1.40919	0	0.439738
Lysobacter	0	0	0	0	0	0	0	0	0	0.000583307	0	0	0	0.0497404	0	0	0	0	0	0	0.0132432	0	0.0794467	0
Magnetococcus	0	0	0	0	0	0	0	0	0	0	0	0	0	0	0	0	0	0	0	0	0	0	0	0
Magnetospira	0	0.153378	0	0.186887	0.0609662	0	0	0.340597	0	0.00101569	0	0	0.196976	0	0	0.0214525	0	0	0.0349555	0	0.0115238	0	0	0
Magnetovibrio	0	0	0	0	0	0	0	0	0	0	0	0	0	0	0	0	0	0	0.018887	0	0	0	0	0
Malikia	0	0	0	0	0	0	0	0	0	0.0170326	0	0	0	0	0	0	0	0	0	0	0	0	0	0
Mangrovibacterium	0	0.0221865	0	0	0	0	0	0	0	0	0	0	0	0	0	0.000830264	0	0	0	0	0	0	0	0
Maribacter	2.44292	2.44966	0.755588	0.220572	1.90447	0.798673	0.0666524	0.170089	0.227809	0.774401	0.672875	0	0.796096	0.360484	1.61043	0.993734	0.103885	2.59902	1.42444	1.6381	1.20018	3.257	0.508697	2.26166
Maribius	0	0.025356	0	0	0	0.0147818	0	0	0	0	0	0	0.101776	0.0230594	0	0.151125	0	0	0	0	0.0344263	0.19318	0	0
Maricurvus	0	0	0	0	0.190252	0	0	0	0	0	0	0	0	0	0	0.0287926	0	0.125722	0	0	0.0450564	0	0	0
Marinicauda	0	0	0	0	0	0.0219987	0	0	0	0	0	0	0	0	0	0	0	0	0	0	0	0	0	0
Mariniflexile	0	0.0103303	0	0	0	0	0	0	0	0	0	0	0	0.0487929	0	0	0.0317072	0	0	0	0.00927524	0	0	0
Marinilactibacillus	0	0	0	0	0	0	0	0	0.0633479	0	0	0	0	0	0	0	0	0	0	0	0	0	0	0
Mariniphaga	0	0	0	0	0	0	0	0	0	0	0	0	0	0	0	0	0	0	0	0	0	0	0	0
Marinobacter	0	0	0	0	0	0	0	0.00335191	0	0	0	0	0	0	0	0	0	0	0	0	0	0	0	0
Marinobacterium	0	0.0200735	0	0	0	0	0	0	0	0	0	0	0	0	0	0	0	0	0	0	0	0	0	0
Marinococcus	0	0	0	0	0	0	0	0	0	0	0	0	0	0	0	0	0	0	0	0	0	0	0	0
Marinomonas	0	0.211768	0.00857455	0.059665	0	0.00109993	0	1.41547	0.00877352	0.328299	0.569244	0	0.0804337	0	0	0.080408	0.98262	0.0284172	0	0	0	0	0.526694	0.0212932
Marinoscillum	0	0.240822	0	0.55646	0	0.161545	0	0.0827355	0	0.00031277	0.0460286	0	0.00536225	0	0	0.0531795	0	0.170341	0.0246984	0	0.0310269	0.0109896	0	0
Marispirillum	0	0	0	0	0	0	0	0	0	0	0	0	0	0	0	0	0	0	0	0.0146057	0	0	0	0
Maritalea	0.113459	0.258704	0	0.190241	0	0	0	0.159251	0	0.0938796	0.248206	0	1.13046	0	0.0417391	0	0	0	0.26958	0	0.123775	0.0989681	0	0
Maritimimonas	0.14688	0.448169	0.00702199	0.0694062	0.217142	0.178608	0.113805	0	0.00831176	0.135671	0.0672993	0	0.122495	0.068731	0	0.0261183	0	0.10507	0	0	0.260918	0.146337	0	0.273344
Marivita	0	0	0	0	0	0	0	0	0	0	0	0	0	0	0	0	0	0	0	0	0.0137723	0	0	0
Marixanthomonas	0	0	0	0	0	0	0	0	0	0	0	0	0	0	0	0.0694926	0	0	0	0	0	0	0	0
Marmoricola	0.0795273	0	0	0.120548	0	0	0	0	0	0.0235001	0	0	0	0	0.122557	0.00279884	0	0	0	0	0	0	0	0
Massilia	0.121507	0	0	0	0	0	0.00976333	0	0	0	0	0	0.00878413	0	0.117307	0.0497274	0.0597559	0	0	0.279133	0.0324347	0.0027474	0	0
Megamonas	0	0	0	0	0	0	0	0	0	0.0032544	0	0	0	0	0	0	0	0	0	0	0	0	0	0
Melioribacter	0	0	0	0	0	0	0	0	0	0	0	0	0	0	0	0	0	0	0.00776788	0	0	0	0	0
Mesoflavibacter	0	0	0	0	0	0	0	0	0	0	0	0	0	0	0	0.0267389	0	0	0	0	0	0.0310324	0	0
Mesonia	0	0	0	0	0	0	0	0	0	0	0.0159159	0	0	0	0	0	0	0	0	0	0	0	0	0
Mesorhizobium	0.075749	0	0	0.0176447	0	0	0	0	0	0	0	0	0	0	0	0	0	0	0	0	0	0.00755534	0	0
Methylobacterium	0.177168	0.256913	0	0.622125	0.0199197	0.901914	12.0678	2.11952	0.483448	0.556972	0.23559	22.501	0.316671	0.0324371	0.119854	0.0421701	0.239023	0	0.0696517	0	0.677897	0.0041211	0.696103	0
Methyloceanibacter	0	0.00581077	0	0	0	0	0	0	0	0	0	0	0.00743272	0	0	0.00839653	0	0	0	0	0	0	0	0.0283909
Methylocystis	0	0	0	0	0	0	0	0	0	0	0	0	0.033514	0	0	0	0	0	0	0	0.034054	0	0	0
Methyloligella	0	0	0	0	0	0	0	0	0	0	0	0	0.0290552	0	0	0	0	0	0	0	0	0	0	0
Methylophaga	0	0	0	0	0	0	0	0.0221911	0	0	0.0082641	0	0	0	0	0	0	0	0.00978763	0	0	0	0	0
Methylophilus	0	0.460836	0	0	0.0694342	0	0	0	0	0.0153257	0.00227598	0	0	0.0192477	0	0.00606006	0	0	0	0	0	0.00892904	0	0
Methylotenera	0.332464	0.277101	0	0.191146	0.202212	0.408347	0.0475962	0.0520889	0.301571	0.132015	0.348006	0.00873456	0.2072	0.0462523	0.051388	0.086047	0	0.169921	0.0262953	0.199724	0.107561	0.0472214	0	0.322236
Methyloversatilis	0.00844348	0	0	0	0	0.088935	0	0	0	0.0513905	0.00514555	0	0	0	0	0.00493344	0	0	0	0	0	0	0	0.102085
Microbacterium	0	0	0	0	0	0.0246034	0	0	0	0	0	0	0	0	0	0	0	0	0	0	0	0	0	0
Microbulbifer	0	0	0	0	0	0	0	0.0130838	0.0147765	0	0.0566882	0	0.19666	0	0	0	0	0	0	0	0	0	0	0.0127759
Micrococcus	0.0739994	0.00451949	0	0	0.468577	0.195302	0	0	0	0	0.213678	0	0	0	0	0.0209854	0	0	0.0389194	0	0	0	0.0859821	0
Microscilla	0	0	0	0	0	0	0	0	0	0.00988301	0.0807874	0	0	0	0	0	0	0	0	0	0	0	0	0
Microvirga	0	0	0	0.0521261	0	0	0	0	0	0	0.00360287	0	0	0	0	0	0	0	0	0	0	0	0	0
Minicystis	0	0	0	0	0	0	0	0	0	0	0	0	0	0	0	0	0	0.0224996	0	0	0	0	0	0
Modestobacter	0	0	0	0	0	0	0	0	0	0	0	0	0	0	0.138867	0	0	0	0	0	0	0	0	0
Moritella	0.472817	1.26415	0.331394	0.586534	0.0731118	0.0120993	0	0.286155	0.338082	9.17371	4.85884	0	0.322998	0.155853	0.00429929	0.161723	0	0.0168494	0.58763	2.3254	0.0912959	0	0	0
Morococcus	0	0	0	0	0.000793534	0	0	0	0	0	0	0	0	0	0	0	0	0	0	0	0	0	0	0
Mucilaginibacter	0	0	0	0	0	0	0	0	0	0	0	0	0	0.021791	0	0.00579761	0.0475608	0	0	0	0	0	0	0
Muricauda	0	0	0	0	0	0	0	0	0	0	0	0	0	0	0	0	0	0	0.0407818	0	0	0	0	0
Muriicola	0	0	0	0	0	0	0	0	0.0238811	0	0	0	0	0	0	0	0	0	0	0	0	0	0	0
Mycobacterium	0.273589	0	0.00631979	0.0141308	0.147201	0	0	0	0.0436397	0.00143026	0	0	0.170852	0.0579958	0.294441	0.0687528	0	0	0.0899501	0	0	0	0.090481	0
Mycoplasma	0	0.184586	0.04435	0	0	0.112879	0	0.191639	0	0.106397	0.20723	0.0116461	0	0	0.684047	0.295983	0.0559821	2.0431	2.39556	0.0389486	6.32248	0.202537	0	0
Nakamurella	0.135667	0	0	0	0	0	0	0	0	0	0	0	0	0	0.0967983	0.00719703	0	0	0	0	0	0	0	0
Nannocystis	0.189406	0	0	0.0185655	0	0	0	0	0.100831	0.0166153	0	0	0	0	0	0	0	0	0	0	0	0	0	0
Nautella	0	0	0	0	0	0	0	0	0	0	0	0	0.00202711	0	0	0	0	0	0	0	0	0	0	0
Neiella	0	0	0	0	0	0	0	0	0	0.00156211	0	0	0	0	0	0	0	0	0	0	0	0	0	0
Neisseria	0	0	0	0	0.47658	0.020605	0.104051	0	0	0.179584	0.156132	0	0.102553	0	0	0.0714277	0	0	0	0	0.376972	0.335061	0.269697	0
Neochlamydia	0.45955	0.0283876	0	0.776077	0.491443	0.462342	0	0	0.566103	0.1565	0.219422	0	0.614615	0.240494	0.251216	0.039599	0	0	0.821289	0	0.136792	0.616098	1.13499	0.100788
Neorhizobium	0	0	0	0	0	0	0	0	0	0	0	0	0.0229739	0	0	0	0	0	0	0	0	0	0	0
Neorickettsia	0	0	0	0	0	0	0	0	0	0.00256655	0	0	0	0	0	0	0	0	0	0	0	0	0	0
Neptuniibacter	0	0	0	0	0	0	0	0	0	0.0120156	0	0	0	0	0	0	0	0	0	0	0	0	0	0
Neptunomonas	0	0	0	0.0347031	0.103163	0	0	0.000975538	0	0.00490251	0.00814584	0	0	0	0	0.018054	0.0224057	0.0609169	0	0	0.0056903	0	0	0
Nereida	0	0	0.00107182	0	0	0	0	0	0	0	0	0	0	0	0	0	0	0	0	0	0	0	0	0
Nesterenkonia	0	0	0	0.0438355	0	0	0	0	0	0.0128499	0	0	0.00923511	0	0	0	0	0	0	0	0	0	0.0557817	0
Nevskia	0	0	0	0	0.057928	0	0	0	0	0	0	0	0	0	0	0	0	0	0	0	0	0	0	0
Nisaea	0	0.00258257	0	0	0	0	0	0.503311	0.0873351	0	0	0	0.54068	0	0	0.260708	0	0	0	0	0	0	0	0.0227127
Nitriliruptor	0	0	0	0	0	0	0	0	0	0	0	0	0	0	0	0.00332106	0	0.0388013	0	0	0	0	0	0
Nitrolancea	0	0	0	0	0	0	0	0	0.397133	0	0	0	0.527733	0	0.515048	0	0	0	0	0	0	0	0	0
Nitrosomonas	0	0.044197	0.141433	0.0963104	0.0670288	0.0129851	0	0.141618	0.239911	0.0477811	0.0474088	0	0.0359501	0	0.0181247	0.0284373	0	0.117534	0.0407249	0.0250504	0.0296052	0	0	0.147633
Nitrosospira	0.0396547	0.0919742	0	0.0480973	0	0	0.113576	0.377433	0.17896	0.0330652	0	0	0.399973	0.0115297	0	0	0	0.0648052	0	0	0	0.0067097	0	0
Nitrospina	0.232687	0.0187236	0	0.931196	0.0187124	0.21323	0	0.0731654	0.159207	0.0252376	0	0	1.01176	0	0.00473838	0.00415132	0	0	0.160497	0.193246	0.0163019	0	0	0
Nitrospira	0.229257	0.188876	0.567753	0.0403525	0.198037	0.067734	0.11276	0.0600315	0.179148	0.162175	0.157806	0	0.185791	0.0990664	0.0206	0.0848351	0	0.149853	0.0141377	0.0778971	0.0339314	0.101586	0.089057	0
Nocardioides	0.207207	0	0	0	0.171567	0.317936	0	0	0	0.0210748	0.00672597	0	0.0171306	0	0.426126	0	0	0	0	0	0	0.0178581	0	0
Nonlabens	0.151171	0.006339	0.00202047	0	0.109256	0.103292	0	0	0	0.121824	0.550927	0	0	0	0.281271	0.374716	0.142718	0.52123	0.122678	0.23619	0.12084	0.544519	0	0.984883
Noviherbaspirillum	0	0.00129128	0	0	0	0	0	0	0	0	0	0	0	0	0.0163373	0.0247807	0	0	0	0	0	0	0	0
Novispirillum	0	0	0	0	0	0	0	0	0	0	0	0	0	0	0	0	0	0	0	0	0	0.11333	0	0
Novosphingobium	1.45613	0.72992	0	2.72935	5.89631	0.551416	0	0.0277068	3.17608	0.968288	0.300373	0	1.95778	1.74368	0.684082	0.205489	0	0.0694473	0.602092	0.245	2.4093	0.465377	6.11357	0.00851726
Oceanibaculum	0	0	0	0	0	0	0	0	0	0.0128671	0	0	0.0304066	0	0	0.0382916	0	0	0	0	0	0	0	0
Oceanibulbus	0	0	0	0	0	0	0	0	0	0	0	0	0	0	0	0	0.00160041	0	0	0	0	0	0	0
Oceanicola	0	0	0	0	0.0802822	0	0	0	0	0	0	0	0.00675702	0	0	0.32915	0	0	0	0	0.052252	0.167591	0	0
Oceanirhabdus	0	0	0	0	0	0	0	0	0	0.17411	0.0746511	0	0	0	0	0.0114856	0	0	0	0	0	0	0	0
Oceanospirillum	0	0	0	0	0	0	0	0	0	0	0	0	0	0	0	0	0	0	0	0	0.030234	0	0	0
Octadecabacter	1.03738	1.56032	1.03791	0.128567	0.279311	9.40055	0	0.0411828	0.157152	0.534148	1.11079	0	0.678829	0.0298096	1.22163	0.742411	0.0685197	0.228354	1.22969	1.39373	0.479994	1.19654	0.340557	0.512455
Oleibacter	0	0	0	0	0	0	0	0	0	0	0	0	0.153918	0	0	0	0	0	0	0	0	0	0	0
Oleiphilus	0	0	0	0	0.0114689	0	0	0	0	0	0	0	0	0	0	0.064132	0	0.0103688	0	0	0.00806089	0	0	0
Oleispira	0	0.00451949	0.141414	0	0.00358206	0	0.559356	0.171628	0	0.509176	0.621671	0.00873456	0	0	0	0.617654	0.00160041	0	0	0.286792	0.082232	0	0	0.114335
Oligoflexus	0.111371	0	0	0.157971	0	0	0	0	0	0.0173018	0	0	1.49347	0.106469	0.00941088	0	0	0	0	0.106219	0.0553327	0.033931	0.178925	0
Oligosphaera	0	0	0	0	0.173387	0	0	0	0	0	0	0	0	0	0	0.0380601	0.00320082	0	0	0	0	0	0	0
Olleya	0.590338	0.172022	0.194808	0.186718	0.219788	0.218376	0	1.43612	0.13621	0.0762174	0.0238508	0	0.604986	0	0.139298	0.00993597	0.182286	0.312821	0.175659	0.0837645	0.00590243	0.10028	0	0.0198736
Opitutus	0.0798042	0.002113	0	0.0214217	0	0	0	0	0	0.0054674	0.0935586	0	0	0	0	0.0214349	0	0.0254609	0.0363211	0	0.0787427	0	0	0.835744
Orientia	0.0844348	0	0	0	0.153946	0	0	0.0727374	0	0	0.025289	0	1.08856	0.0410311	0.0406147	0.0106051	0	0	0	0.0584229	0	0.00922584	0	0
Ornithinibacter	0	0	0	0	0	0	0	0	0	0	0	0	0	0.0847955	0	0	0	0	0	0	0	0	0	0
Ornithinicoccus	0	0	0	0.0425548	0	0	0	0	0	0	0	0	0	0	0	0	0	0	0	0	0	0	0	0
Ornithinimicrobium	0	0	0	0	0	0	0	0	0	0.00114421	0	0	0.0168926	0	0	0	0	0	0	0	0	0	0	0
Owenweeksia	0.301945	0.193789	0.0147462	0	0.140974	0.639092	0.0198833	0.14078	0.115407	0.0639838	0.116925	0	0.111187	0.0625275	0.127307	0.320347	0	0.400752	0.0255042	0.282123	0.124241	0.11742	0.535934	0
Paenalcaligenes	0	0	0	0	0	0	0	0	0	0	0	0	0	0	0	0	0	0	0.0163125	0	0	0	0	0
Paenibacillus	0	0	0	0	0	0	0	0	0	0	0	0	0	0	0.00653885	0	0	0	0.199523	0	0	0	0	0
Paenisporosarcina	0	0	0	0.104252	0	0	0	0	0	0	0	0	0	0	0	0	0	0	0	0	0	0	0	0
Paludibacter	0	0.00258257	0	0	0	0	0	0	0	0	0	0	0	0	0	0	0	0	0	0	0	0	0.141239	0
Pantoea	0	0	0	0	0	0	0	0	0	0	0	0	0	0	0	0	0	0	0	0	0	0	0.0252889	0
Parabacteroides	0	0	0	0	0	0	0	0	0	0	0	0.131685	0	0	0	0	0	0	0	0	0	0	0	0
Parablastomonas	0.0526218	0	0	0	0	0	0	0	0	0	0	0	0	0	0	0	0	0	0	0	0	0	0	0
Parachlamydia	0.215574	0.35874	0	0.00938865	0.0482901	0.312769	0.159184	0.0477173	0	0.0948001	0.0563362	0	0.113279	0	0	0.0186364	0	0.00518442	0.0914824	0	0.0864573	0.0448349	0.489127	0
Paracoccus	0.0542868	0.215596	0	0.0755065	0.00317414	0	0	0	15.7656	0.0359234	0.0537501	0	0.184698	0.0468981	0	0.135251	0.0290378	0.469229	0	0	0.0115238	0.436865	0	0
Paraferrimonas	0	0	0	0	0	0	0	0	0	0	0	0	0	0	0	0	0	0.139498	0	0	0	0	0	0
Parafilimonas	0	0	0	0	0	0	0	0	0	0	0	0	0	0	0.083937	0	0	0	0	0	0	0	0	0
Paraglaciecola	0.134755	0.0715487	0.0221072	0.40955	0.201364	0.799122	0.153205	0.0752031	0.0637144	0.0632396	0.185725	0	0.311014	0	0.0270765	0.0416967	0	0.314435	0.186152	0	0.0627266	0.0629035	0	0.474515
Paramoritella	0	0	0	0	0	0	0	0	0	0	0.000423867	0	0	0	0	0.0701244	0	0	0.0613662	0	0	0	0	0
Parasegetibacter	0	0	0	0	0.140897	0	0	0	0	0	0	0	0	0	0	0	0	0	0	0	0	0	0	0
Parasphingopyxis	0.664934	0	0.0660067	0.00207584	0.0603086	0.132552	0	0	0.316925	0.0856387	0	0	0.0249653	0	0	0	0	0.0654772	0	0	0.0145096	0.0515137	0	0
Parvimonas	0	0	0	0	0	0	0	0	0	0	0	0	0.021449	0	0	0	0	0	0	0	0.0294503	0	0	0
Parvularcula	1.19379	0.452241	0.162652	3.57658	1.76534	10.8248	0.572174	5.89219	14.7889	0.992168	6.39787	0	4.65869	31.4936	0.00670323	0.0100033	0	0.00363762	0	0	0	0.0067097	0	0.899824
Patulibacter	0.104421	0	0	0	0	0	0	0	0	0	0	0	0	0	0	0	0	0	0	0	0	0	0	0
Pedobacter	0	0	0	0	0	0	0	0	0.0178108	0	0.00127248	0	0.090764	0	0.51181	0	0.0853655	0	0	0	0	0.0583822	0	0
Pedomicrobium	0	0	0	0	0	0	0	0	0	0	0	0	0	0	0	0	0	0	0	0	0	0	0	0.168926
Pelagibacterium	0	0	0	0	0	0	0	0	0.0387126	0	0	0	0	0	0	0	0	0	0	0	0	0	0	0
Pelagibius	0	0.0290539	0.0384367	0.162954	0.595991	0.0049497	0	0	0.603163	0.189301	0	0	0.988633	0.0670996	0.129033	0.00337398	0	0.0179997	0.16415	0	0	0	0	0.183121
Pelagicoccus	0	0.0142041	0.0856217	0	0	0	0	0.00441518	0	0.00230292	0	0	0	0.057337	0.209198	0.0212102	0	0.0909893	0	0.244304	0.033266	0	0	1.34753
Pelagicola	0.0833239	0.00581075	0.478852	0	0	0	0	0.0223194	0.0396712	0.00407454	0.0232744	0	0.0566234	0	0	0	0	0	0.0995194	0	0	0	0	0.0212932
Pelagimonas	0	0.00193692	0	0	0	0	0	0	0	0	0	0	0	0	0	0	0	0	0	0	0	0	0	0
Pelobacter	0	0	0	0	0	0	0	0	0	0	0	0	0	0.0175276	0	0	0	0.0404993	0	0	0	0	0	0
Pelomonas	0	0.0383643	0	0.249888	0.24399	0	0.0361514	0.018073	0.102426	0.00465073	0.0322865	0	0.336281	0.051296	0.0204939	0.0048279	0.0682924	0.0884985	0.488924	0	0.0546999	0	0.460323	0
Pelosinus	0	0	0	0	0	0	0	0	0	0	0	0	0	0	0	0	0	0	0.0109299	0	0.0088297	0	0	0
Peptococcus	0	0	0	0	0.171939	0	0	0	0	0.0464065	0.0180636	0	0	0	0	0	0	0	0	0	0	0	0	0
Peptoniphilus	0	0.0184888	0	0	0.158638	0	0	0	0	0.00294004	0	0	0	0	0	0.099316	0	0	0	0	0	0	0.0864377	0
Peptostreptococcus	0	0	0	0	0	0	0	0	0	0.00338381	0	0	0.0308329	0	0.240479	0	0	0	0	0	0	0	0	0
Peredibacter	0.302679	0.0010565	0	0	0.126826	0.046142	0	0.0123284	0	0.0399512	0.12075	0	0.173435	0.00757948	0.0479967	0.0586558	0	0.0595497	0.0326251	0	0.0443844	0.238987	0.0288126	0
Perlucidibaca	0	0	0	0	0	0	0	0	0	0.00031749	0	0	0	0	0	0	0	0	0	0	0	0	0	0
Permianibacter	0	0	0	0	0	0	0	0	0	0	0	0	0	0	0	0.00228323	0	0	0	0	0	0	0	0
Persicirhabdus	0.0935886	0.375618	0	0	0.0718315	0.109105	0.0858774	0	0.0115051	0.0656969	0.0383474	0	0.106206	0.18854	0.149958	0.43973	0	0.209969	0.0624724	0	0.193053	0.388828	0	0.481714
Persicitalea	0	0	0	0	0	0	0	0	0	0	0	0	0	0	0	0.00656504	0	0	0	0	0	0	0	0
Perspicuibacter	0.205315	0.0348661	0	0	0	0	0	0	0	0.0148214	0	0	0.0891473	0	0	0	0	0	0	0	0	0	0	0
Phaeodactylibacter	0.146053	0.204484	0	0.059342	0.121203	0.0812459	0	0.194687	0.245962	0.157642	0.0859422	0	0.339241	0.42922	0.412042	0.298389	0	0.499251	0	0.563049	0.187559	0.206593	0	0
Phaselicystis	0	0	0	0	0.0207759	0	0	0	0.2052	0.00715656	0	0	0	0	0	0	0.0118978	0.015763	0	0	0.070895	0	0	0
Phenylobacterium	0	0	1.6975	0	0	0.550388	3.51478	1.04701	0.157154	0.0296884	0.00911314	4.73012	0	0.356809	0	0	0	0	0.0435854	0.07191	0	0	0	0
Photobacterium	0	0.006339	0.0102004	0	0.0162979	0	0.610208	0.00262307	0.0336604	0.33797	0.0692661	0.00582304	0	0	0	0.00419827	0	0.00159131	0	0.0925028	0.0596506	0	0	0.0056279
Phreatobacter	0	0	0	0	0	0	1.14569	0.179919	0	0	0	1.85154	0	0	0	0.160853	0	0	0	0	0	0	0	0
Phycicoccus	0	0	0	0	0	0	0	0	0	0	0	0	0	0	0.0515915	0	0	0	0	0	0	0	0	0
Phycisphaera	1.50252	0.312601	0	0.169322	0.199264	0.335819	0	0.0826001	0	0.159042	0	0	0.619117	0.524558	0.0442827	0.190938	0	0.437169	0.230598	0	0.0158467	0.219912	0	0.0198736
Phyllobacterium	0.359053	0.381713	0	1.00239	2.48466	0.00675818	0	0	3.64597	0.238534	0.0752052	0	2.37675	1.18229	0.178276	0.0405282	0	0	0.231692	0	1.67725	0.807978	3.47061	0
Pibocella	0	0	0	0	0	0	0	0	0	0	0	0	0	0	0	0	0	0	0	0	0.00155818	0	0	0
Pirellula	0.483648	0.0918569	0	0.0656932	0.291817	0.823307	0.312426	0	0.148593	0.0225473	0.134694	0	0.261508	0.598675	0.0265913	0.269311	0.00400102	0.356262	0	0	0.355029	0.607458	0.674007	0.143374
Planctomicrobium	0.00664713	0.00322821	0.0990893	0	0	0	0	0.088508	0.182092	0.0874543	0	0	0	0	0.210987	0.0461374	0	0	0.0736258	0	0.00815097	0.247397	0.377372	0.0122502
Planctopirus	0	0	0	0	0	0	0	0	0	0	0	0	0	0.00315624	0	0	0	0	0	0	0	0	0	0
Planktomarina	0	0.0304669	0	0.0996477	0	0.224309	0	0.0858984	0.0270486	0.00620752	0.00313563	0	0	0	0	0.0227582	0	0.0400138	0	0	0.00590243	0.0673112	0	0.0454254
Planktotalea	0	0.00129128	0.000702199	0	0	0	0	0	0	0.00550316	0	0	0	0	0	0.00540498	0	0	0.0347704	0	0	0	0	0
Planococcus	0	0	0	0	0	0	0	0	0	0	0	0	0.00804337	0	0	0	0	0	0	0	0	0	0	0
Planomicrobium	0	0	0	0	0	0	0	0.209741	0	0	0	0	0	0	0	0	0	0	0	0	0	0	0	0
Plesiocystis	0.0842227	0.101634	0	0.144435	0.0223342	0	0	0.157803	0	0.0304022	0	0	0.00202711	0.0118014	0	0	0	0.0860903	0	0	0.0341997	0.0285162	0	0
Polaribacter	1.28125	3.3523	5.10248	5.17696	2.11578	2.70574	0.986657	1.98009	1.87225	1.12367	6.97233	0	0.99189	0.53766	5.08864	1.93413	0.920949	2.78241	1.90827	1.72713	1.35028	2.55038	0.930109	3.28049
Polaromonas	0.0945548	0	0	0	0	0	0	0	0	0	0	0	0	0	0	0	0	0	0	0	0	0	0	0
Polyangium	0	0	0	0	0	0	0	0	0	0	0	0	0.05028	0	0	0	0	0	0	0	0	0	0	0
Polymorphobacter	0	0	0	0	0	0	0	0	0	0	0	0	0	0	0.115118	0.0382946	0.189024	0	0	0	0	0	0.0264822	0
Polynucleobacter	0.0569935	0.0184888	0	0.0797562	0.214406	0.231472	0	0	0.0114205	0.0125123	0.0114523	0	0.0379473	0.0763122	0.0133278	0.00670768	0	0	0.119899	0	0.247056	0.294804	0.263601	0
Ponticoccus	0	0	0	0	0	0	0	0	0.00184706	0	0	0	0	0	0	0	0	0	0	0	0	0	0	0
Porphyrobacter	0	0	0	0	0	0	0	0	0	0	0	0	0	0	0.1039	0.070558	0	0	0	0	0	0	0	0
Porphyromonas	0	0	0.561691	0	0	0.0776932	0	0	0	0.217703	0	0	0.0288221	0	0	0.000830264	0	0.0257659	0	0	0.290208	0	0	0
Portibacter	1.94701	1.67795	1.23124	0.933172	0.710575	0.607066	0.143619	0.319567	0.232136	0.541243	0.296372	0	0.769606	0.0532301	0.667737	0.754308	0.0941678	1.31127	0.80094	0.552609	0.346453	0.97938	0.38894	0.171765
Povalibacter	0.0201997	0	0	0	0	0	0	0	0.05279	0	0	0	0	0	0	0	0	0	0	0	0.0333423	0	0	0
Prevotella	0	0	0	0	0	0	0	0	0.0974354	0.207486	0	0	0.00469196	0	0.00905184	0	0	0	0	0	0.113506	0	0.0623792	0
Pricia	1.11182	0.539824	1.70137	0	0.0783477	0.301145	0	0	0	0.337741	0.00514555	0	0.0148654	0.0591895	0.286596	1.04512	0.00240061	0.690475	0.107788	0.427322	0.191021	1.09323	1.22248	0.781581
Profundibacterium	0	0	0	0	0	0	0	0	0	0	0	0	0	0	0	0.107759	0	0	0	0	0	0.289381	0	0
Prolixibacter	0.0902675	0.0312955	0	0	0.0108653	0	0.18193	0	0	0.0135742	0	0	0	0	0	0	0	0	0	0	0.0222044	0	0	0
Promicromonospora	0	0	0	0	0	0	0	0	0	0	0	0	0	0	0	0.0451895	0	0	0	0	0	0	0	0
Propionibacterium	0.0415938	0	0	0.0365296	0.00784714	0.0291701	0	0	0	0.00368955	0.0967914	0	0.265766	0.00852692	0	0	0	0	0.21118	0.155978	0.0719991	0.0524795	0.248836	0
Propionigenium	0	1.05074	0	0	0	0	0	0	0	0.00355374	0	0	0	0	0	0.00139942	0	0	0	0	0	0	0	0
Prosthecobacter	0	0	0	0.0931504	0	0	0	0	0	0.0166826	0	0	0	0	0	0	0	0	0	0	0	0	0	0
Proteiniborus	0	0	0	0	0	0	0	0.0310052	0	0	0	0	0	0	0	0	0	0	0	0	0	0	0	0
Pseudahrensia	1.31727	1.65269	0.12729	0.279483	0.310055	0.500107	0.21797	0.267827	0.114382	0.348504	0.525453	0	0.49967	0.066843	1.52328	1.03618	0.0719509	0.852847	0.775071	0.22395	0.520844	1.21116	0.403907	0.232805
Pseudarcicella	0.157553	0	0	0.161916	0.199178	0	0	0	0.142639	0.0192483	0.0145405	0	0	0.0476867	0.0322583	0.0388907	0	0	0.069628	0	0.0112427	0.00895933	0.277648	0
Pseudenhygromyxa	0	0	0	0	0	0	0	0	0	0.0106426	0.0178024	0	0.0799633	0	0	0	0	0.015961	0	0	0	0	0	0
Pseudoalteromonas	0.124014	0.0441591	0.193177	8.62657	0.582854	0.0932938	1.12664	7.96432	0	7.54497	11.3016	0.098017	1.02221	0.078033	0.142574	0.0773262	22.8528	2.82787	0.254263	0.209349	0.334242	0.230229	0	0
Pseudobacteriovorax	0.0344442	0	0	0	0.0297575	0	0	0	0	0.0101471	0	0	0	0	0.00828254	0.0219022	0	0	0.0363076	0	0	0	0	0
Pseudobacteroides	0	0	0	0	0.00543263	0	0	0	0	0	0	0	0	0	0	0.00239901	0	0	0	0	0	0	0	0
Pseudochrobactrum	0	0	0	0	0.0547174	0	0	0	0	0	0	0	0	0	0	0	0	0	0	0	0	0	0	0
Pseudoclavibacter	0	0	0	0	0	0	0	0	0	0	0	0	0.131344	0	0.125686	0	0	0	0.144389	0	0	0	0	0
Pseudofulvibacter	0	0	0	0	0	0	0.00723029	0.218821	0.169504	0.0858596	0.490223	0	0.0513534	0.0322401	0	0	0	0	0	0	0	0	0	0
Pseudohongiella	0.292066	0.299878	0.147462	0.347716	0.338282	0.153857	0.0103732	0.284303	0.00877352	0.108476	0	0	0.383643	0	0.373833	0.344632	0	0.138889	0.295732	0.236038	0.251167	0.0679357	0	0.366242
Pseudolabrys	0	0	0	0	0	0	0	0	0	0	0	0	0	0.0189487	0.0920049	0	0	0	0	0	0	0	0	0
Pseudomaricurvus	0	0	0.0653809	0	0	0	0	0	0.184857	0	0	0	0.281918	0	0	0	0	0	0	0	0	0	0	0
Pseudomonas	0.0587649	0.024557	0	0.0818535	0.333581	0.450077	0	0.0850658	0.524134	0.133721	0.100037	0	0.573826	0.0762679	0.0487794	0.164489	0.152743	0.0523373	0.123718	0.372625	0.12341	0	0	0
Pseudonocardia	0	0	0	0	0	0.0156777	0	0	0.154147	0	0	0	0	0	0	0	0	0	0	0	0	0	0	0
Pseudopelagicola	0	0.0237713	0	0	0	0.00040682	0	0	0	0	0	0	0	0	0	0.00571242	0	0	0	0	0	0	0	0
Pseudorhodobacter	0.125069	0	0	0.0150333	0	0.515661	0	0	0.0937683	0.0133346	0	0	0.00945983	0	0	0.00539671	0.197976	0.0689988	0	0	0.277756	1.3281	0	0
Pseudoruegeria	0	0.0122672	0	0	0	0	0	0	0	0.0077591	0	0	0	0.00903681	0.0361816	0.0476967	0	0	0	0	0.00806089	0	0	0
Pseudosphingobacterium	0	0	0	0	0	0	0	0	0	0	0	0	0	0	0	0.012195	0	0	0	0	0	0	0	0
Pseudoteredinibacter	0	0	0	0.173516	0	0	0	0	0	0	0	0	0	0	0	0	0	0	0	0	0	0	0	0
Pseudovibrio	0.147177	0	0	0	0	0	0	0.168899	0	0	0.0339094	0	0.117969	0	0	0	0	0	0	0	0	0	0	0
Pseudoxanthomonas	0	0	0	0.257541	0	0.0313481	0	0	0.0902173	0.00123956	0	0	0	0	0	0.121664	0	0	0.0160901	0	0	0	0	5.05118
Pseudozobellia	0	0	0	0	0	0	0	0	0	0.000520705	0	0	0	0	0	0	0	0	0	0	0	0.406615	0	0
Psychrilyobacter	0	0.00645641	0.155385	0	0	0	0	0	0	5.76152	1.56295	0	0	0	0.0357045	0.603023	0.063997	0.0942262	1.10882	0	0.0876892	0	1.87066	0
Psychrobacter	0	0.0673814	0	0.278436	0.240945	0.00384976	0.0171326	0.267041	0	0.0433942	0.0165422	0.0834882	0.310806	0.391615	0	0.124565	2.32527	1.33518	0.0116518	0	0.174281	0	0.183766	0.592795
Psychrobium	0.224465	0.204568	0	0.226483	0	0	0	0.421838	0	0.185509	0.838561	0	0.0722405	0	0.1803	0.0150616	0	0.0922957	0	0	0	0	0	0.0245005
Psychroflexus	0	0	0	0	0.0158707	0	0	0	0	0	0	0	0	0	0	0.00637336	0	0	0	0	0.00625567	0	0	0
Psychromonas	2.02759	5.39922	0.636386	1.90088	0.55868	0.973836	0.480848	0.79216	0.21855	1.95808	3.88482	0.0585265	3.86763	0.668958	4.16261	1.11952	50.1373	8.86455	0.871327	0.669005	1.37565	0.539894	0.118015	3.79177
Psychroserpens	0.437818	0.349579	0.0986428	0.200733	0.225183	0.113841	0.333539	0.127418	0.627015	0.260376	0.0875091	0	0.175839	0.166829	0.184313	0.392256	0.0780485	0.341401	0.217061	0.256342	0.131048	0.140704	0	0.215771
Psychrosphaera	0	0	0.0182209	0	0.0169015	0	0	0.276299	0	0.0125572	0.0737719	0	0	0	0	0	0.00560143	0.161965	0.0782899	0	0	0	0.0286891	0
Puniceicoccus	0	0	0	0	0	0	0	0	0	0	0	0	0	0	0	0.01829	0	0	0	0	0	0	0	0
Ralstonia	0.920023	1.58783	0.426584	0.688507	2.21995	1.57237	0	0.000837978	0.797398	0.0585817	0.17596	0	0.395439	0.34636	0.376366	0.0153471	0	0	0.776409	0.0572581	0.710874	0.216495	1.50641	0.0681381
Ramlibacter	0	0	0	0.10898	0	0	0	0	0	0	0	0	0	0	0	0.0517026	0	0	0	0	0.0065445	0	0	0
Rathayibacter	0	0	0	0	0	0	0	0	0	0	0	0	0	0	0	0	0	0	0.00135939	0	0	0	0	0
Reichenbachiella	0.0622413	0.0279973	0	0	0.162214	0.138453	0.0175547	0	0	0.0117493	0.143909	0	0.173013	0	0	0.00311349	0	0.0222783	0.0708824	0	0.0664267	0.0700586	0	0
Reinekea	0.0863326	0.00839334	0	0.0207584	0.162674	0	0	0	0	0.00145062	0	0	0	0	0	0	0	0.155157	0	0	0	0	0	0
Rhizobacter	0.0870733	0.122437	0	0	0	0	0	0	0	0	0	0	0	0	0.128549	0.00915523	0	0	0	0	0	0	0	0
Rhizobium	0	0	0	0	0	0.0474019	0	0	0.0513	0.00522224	0.0140984	0	0.0141897	0.0291453	0	0	0	0	0	0	0.0151342	0	0	0
Rhizorhabdus	0	0	0	0	0	0	0	0	0	0	0	0	0	0	0	0	0	0	0.130008	0	0	0	0	0
Rhodanobacter	0	0	0	0	0	0.0167407	0	0	0	0.0033209	0	0	0	0	0	0	0	0	0	0	0	0	0	0
Rhodobacter	0	0	0	0	0	0	0	0	0	0	0	0	0	0	0.171112	0.162664	0	0	0	0	0	0.0652507	0	0
Rhodococcus	0	0	0.202233	0.0371384	0	0	0	0	0	0	0	0	0.154264	0.0892023	0	0	0	0	0	0	0	0.107835	0.0400931	0
Rhodocyclus	0	0	0	0	0.0150906	0	0	0	0	0	0	0	0	0	0	0	0	0	0	0	0.00899417	0	0	0
Rhodocytophaga	0	0	0	0.180821	0	0	0	0	0	0	0	0	0	0	0	0	0	0	0	0	0	0	0	0
Rhodoferax	0	0	0	0	0.0959135	0	0	0	0	0.000952469	0	0	0.111392	0	0	0	0.186921	0.0270522	0	0	0.0113045	0.0398373	0.175495	0
Rhodoluna	0.124047	0.273	0	0.308575	0	0.33486	0	0.265862	0.24249	0.00789995	0.0356674	0	0.250374	0.0899527	0.0223381	0.245266	0	0.0303135	0.450136	0	0.0218208	0.42001	0	0.0936899
Rhodomicrobium	0	0	0	0	0	0	0.0342652	0	0	0	0	0	0	0	0	0	0	0	0	0	0	0	0	0
Rhodopirellula	0.891064	2.85739	0.766932	1.31961	1.60481	0.232027	0	0.599464	0.422459	0.344348	0.486311	0	1.1811	0.674453	3.56787	1.2331	0	1.15391	1.29125	1.15831	0.562405	0.587364	0	0.860685
Rhodoplanes	0	0	0	0	0	0	0	0	0	0	0	0	0	0	0.0378338	0	0	0	0	0	0	0	0	0
Rhodospirillum	0	0	0	0	0.213542	0	0	0	0	0	0	0	0	0	0	0	0	0	0	0	0	0	0	0
Rhodovulum	0	0.00581077	0	0	0	0	0	0	0	0	0	0	0	0	0	0	0	0	0	0	0	0	0	0
Rickettsia	0	0	0	0	0	0	0	0.237968	0.0106206	0.00105764	0.0118683	0	0	0	0	0.14661	0	0	0	0	0	0	0	0
Rivicola	0	0	0	0	0	0	0	0	0	0.000476754	0	0	0	0	0	0	0	0	0	0	0	0	0	0
Robiginitomaculum	0	0.261612	0	0.238747	0	0.238559	0	0	0.0252453	0.0954189	0	0	0.154835	0	0.192829	0.21469	0	0.0848753	0.085805	0.10378	0.0070267	0.275434	0	0
Robinsoniella	0	0	0	0	0	0	0	0	0	0	0.00762961	0	0	0	0	0	0	0	0	0	0	0	0	0
Romboutsia	0	0.0361048	0	0	0	0.55897	0	0	0	0.000667456	0.0340309	0	0	0	0.0367103	0	0.00480123	0	0.0803038	0	0.219907	0	0.5749	0
Roseateles	0	0	0	0	0	0	0	0	0	0	0	0	0	0	0	0.000675622	0.0317274	0	0	0	0	0	0	0
Roseburia	0	0	0	0	0	0	0	0	0	0	0	0	0	0	0	0.0279561	0	0	0	0.0980591	0	0	0	0
Roseibacillus	1.99773	1.28322	0.611728	0.049056	0.408045	0.561578	0.00638352	0.171177	0.0498896	0.474838	0.328693	0	0.477586	0.168529	1.9028	1.79092	0	1.71215	2.04732	0.636041	0.810787	1.95641	0.685499	0.374759
Roseivirga	0	0	0	0	0	0	0	0	0	0	0	0	0	0	0	0	0	0.0644989	0	0	0.0112427	0	0	0
Roseobacter	0.387808	0.00105321	0.21417	0	0.2178	0	0	0	0	0.0205456	0.0376711	0	0.0364012	0	0	0.0168597	0	0.0618395	0	0.437172	0.0851976	0.0206055	0.0927258	0
Roseomonas	0.253923	0	0	0.0917822	0	0.0016499	0	0	0.057717	0.00133124	0	0	0	0	0.068935	0.0250644	0	0	0	0	0	0	0.0623792	0
Roseovarius	0.587483	0.508735	0	0.575484	0.929223	0.356145	0.623642	0	0.647878	0.262936	0.0784493	0	0.0878413	0.159524	0.0732351	0.813294	0	0.390122	0.293849	0	0.367318	0.0268388	0	0.809549
Rothia	0.0504993	0	0.137745	0.0861476	0.120067	0	0	0	0	0.0932965	0.0614613	0	0.643029	0	0	0.0849858	0	0	0	0	0.684033	0	0.352651	0
Rubinisphaera	0.50063	0	0	0	0	0	0	0	0.620907	0.0183369	0	0	0.0594618	0	0	0.0150889	0	0.044864	0	0	0.0147948	0.0425847	0	0.0113563
Rubricoccus	0	0.0813505	0	0	0	0	0	0	0	0.0109988	0.00826541	0	0	0	0.0963391	0.683826	0.00487803	0.242127	0.0116228	0.172756	0.23521	0.269556	0	0.0490009
Rubrimonas	0	0	0	0	0	0	0	0	0	0	0	0	0	0	0	0	0	0.0169756	0	0	0	0	0	0
Rubritalea	2.15881	1.37234	1.99381	0.195628	1.57036	0.739473	0.110116	0.594656	0.197764	0.326665	0.310316	0	0.844007	0.637281	1.27959	0.985747	0.0384098	2.05019	1.14372	0.454451	1.29253	1.54939	1.24434	5.84943
Rubrivirga	0	0	0	0	0	0	0	0	0	0	0	0	0.0529562	0	0.0548298	0.637389	0.0112029	0.850565	0	0.189668	0	0.487558	0	0
Rubrivivax	0	0	0	0	0	0	0	0	0	0	0	0	0	0	0	0	0	0	0	0	0	0	0.163535	0
Rubrobacter	0	0	0	0.00928274	0	0	0	0	0	0.0106162	0.0163605	0	0	0	0	0.142681	0	0	0	0	0	0	0	0
Ruegeria	0	0	0	0	0	0	0	0	0.0348626	0	0	0	0	0	0	0	0	0	0	0	0.0132102	0	0	0
Ruminococcus	0	0	0	0	0	0	0	0	0	0	0	0	0	0.0786371	0	0	0	0	0	0	0	0	0	0
Ruminococcus2	0	0	0	0	0	0	0	0	0	0	0	0	0	0	0	0.0869028	0	0	0	0	0	0	0	0
Sabulilitoribacter	0	0	0	0	0	0	0	0	0	0	0	0	0	0	0	0	0	0.0349948	0	0	0	0.0427743	0	0
Saccharococcus	0	0	0	0	0	0	0	0	0	0	0	0	0.00205225	0	0	0	0	0	0	0	0	0	0	0
Saccharophagus	0	0	0	0	0	0	0	0	0	0	0	0	0	0	0	0	0	0	0.0194197	0	0	0	0	0
Saccharospirillum	0	0	0	0	0	0	0	0	0	0.000381403	0	0	0	0	0	0	0	0	0	0	0	0	0	0
Salegentibacter	0	0	0	0	0	0	0	0	0	0	0	0	0	0	0	0	0	0	0	0	0	0	0	0
Salinarimonas	0	0	0	0	0	0	0	0	0	0	0	0	0	0	0.0473416	0	0	0	0	0	0	0	0	0
Salinimicrobium	0	0	0	0	0	0	0	0.0515655	0.0753137	0	0	0	0	0	0	0	0	0	0	0	0	0	0	0
Salinirepens	0.0882255	0.0451949	0	0.140838	0.0988647	0	0	0.145525	0.154477	0.0491666	0.066307	0	0.00608132	0	0.0183088	0.062187	0.0451218	0.0565167	0.263388	0	0.152634	0	0	0
Salinispira	0.0870592	0.00581077	0	0	0.155559	0.127592	0	0	0.0701882	0	0.00208405	0	0.0588375	0.00311614	0.209654	0	0	0	0.537471	0	0.0139412	0.417811	0	0.034069
Salisaeta	0	0.137546	0	0	0.0011903	0.0377766	0	0	0	0.00226268	0	0	0	0	0	0.00352862	0	0	0	0	0.0120859	0	0	0
Sandaracinobacter	0	0	0	0	0	0	0	0	0	0	0	0	0	0	0	0	0	0	0	0	0	0.0427743	0	0
Sandaracinus	0	0.0644465	0	0	0	0.105347	0	0	0	0.0135386	0.00148697	0	0	0	0	0.0161453	0	0	0	0	0.0710822	0.233959	0.0706193	0.00425863
Sanguibacter	0	0	0	0	0	0	0	0	0	0	0	0	0	0	0	0	0	0	0	0	0	0	0	0
Schlegelella	0	0	0.00912858	0	0	0	0	0	0	0	0	0	0	0	0	0.0242402	0	0	0	0	0	0	0.0269748	0
Schlesneria	0.258808	0	0	0	0	0	0	0	0	0	0	0	0	0	0.0505671	0.0162149	0	0	0	0	0.192704	0	0	0
Sedimentitalea	0	0	0	0	0	0	0	0	0	0	0	0	0	0	0	0	0.00160041	0	0	0	0	0	0	0
Sediminibacter	0	0	0	0	0	0	0	0	0	0.0107348	0	0	0	0	0	0	0	0	0	0	0	0	0	0
Sediminibacterium	0.0622413	0.0505343	0	0.286406	0.0954463	0.0396361	0.0122042	0.125121	0.226973	0.0760856	0.0139876	0	0.130788	0.220078	0.106158	0.00905266	0	0	0	0	0.128857	0.0603873	1.56114	0
Segetibacter	0	0	0	0	0	0	0	0	0	0	0	0	0	0	0	0.133695	0	0	0	0	0	0	0	0
Selenomonas	0	0	0	0.22707	0	0	0	0	0	0	0	0	0	0	0	0.209683	0	0	0.0578325	0	0.0636044	0	0	0
Serratia	0	0	0	0	0	0	0	0	0	0.0129933	0	0	0	0	0	0.37542	0	0	0	0	0	0	0	0
Shewanella	0.447459	0.245072	0.318223	0.153507	0.437502	0.105358	0	0.562242	0.0503356	0.230854	0.384699	0	0.535826	0.148241	0.0139495	0.0124714	1.45751	0.204786	0.449259	1.49921	0.195786	0.017613	0	0.479488
Shimia	0	0	0	0	0	0	0	0	0	0	0	0	0.0756786	0	0	0	0	0	0	0	0	0	0	0
Siansivirga	0	0.0187236	0	0.1979	0	0	0	0.40438	0.184531	0.00210367	0.0493004	0	0	0	0	0.183985	0	0.0103688	0.0860984	0	0.00870576	0	0	0.13507
Silanimonas	0	0	0	0	0	0	0	0	0	0.000952469	0	0	0	0	0	0	0	0	0	0	0	0	0	0
Simkania	0.130036	0.00415844	0	0.354948	0	0.0237134	0	0	0.0774253	0.00185618	0	0	0.0282223	0	0.802435	0.00720664	0	0.00954783	0.0383121	0	0.14058	0	0.0864377	0.346369
Simonsiella	0	0	0	0	0	0	0	0	0	0.0236867	0	0	0	0	0	0	0	0	0	0	0	0	0	0
Singulisphaera	0	0	0	0	0	0	0	0	0.642236	0	0	0	0	0.377648	2.19053	0.0109955	0	0	0	0	0	0.318914	0	0
Sinobacterium	0	0.203946	0	0.180373	0.0169015	0	0	0.299106	0.0198356	0.0229139	0.053127	0	0.143858	0	0	0.031308	0	0	0	0	0.0235378	0	0	0
Slackia	0	0	0	0	0	0	0	0	0	0.00143194	0	0	0	0	0	0	0	0	0	0	0	0	0	0
Sneathiella	0.0379956	0.00451949	0	0	0.277691	0	0.175278	0	0	0.0339134	0.00518372	0	0.412925	0	0	0	0	0.0739554	0	0	0	0	0	0
Snodgrassella	0	0	0	0	0	0	0	0	0	0	0	0	0	0	0	0	0	0	0.000815636	0	0	0	0	0
Solemya_velum_symbiont	0	0.0613944	0.0491539	0	0.259047	0	0	0	0	0.000288518	0	0	0.0159921	0.203062	0	0.0858703	0	0	0	0	0.0118243	0	0.169088	0
Solirubrobacter	0	0	0	0	0	0	0	0	0	0	0	0	0	0.053656	0.265266	0	0	0	0	0	0	0	0	0
Solobacterium	0	0	0	0	0	0	0	0	0	0.0181276	0	0	0.0113948	0	0	0	0	0	0	0	0	0	0	0
Soonwooa	0	0	0	0	0	0	0	0	0	0	0	0	0	0	0	0	0	0	0.0752177	0	0	0	0	0
Sphaerobacter	0	0	0	1.45354	0	0	0	0	0	0	0	0	0	0	0	0	0	0	0	0	0	0	0	0
Sphaerochaeta	0	0	0	0	0.109435	0	0	0	0	0	0	0	0	0	0	0	0	0	0	0	0	0	0	0
Sphaerotilus	0.0279553	0	0	0	0	0	0	0	0	0	0	0	0	0	0	0.018346	0	0	0	0	0	0	0	0
Sphingobacterium	0	0	0	0	0	0	0	0	0	0	0	0.0465843	0	0	0	0	0	0	0	0	0	0	0	0
Sphingobium	0	0	0.0527172	0	0	0.0049497	0	0.0917006	0.0042232	0.00156211	0.00625895	0	0	0	0	0	0	0.149583	0.549954	0	0.0109628	0	0.0707217	0.261698
Sphingomicrobium	0	0	0	0	0.00482901	0	0	0	0	0.00275456	0	0	0	0	0	0.0884959	0	0	0	0	0	0	0	0
Sphingomonas	1.04989	0.245093	30.2777	0.601587	0.589934	9.82851	51.3752	33.0212	0.38971	14.3094	0.218091	57.6628	0.770544	7.04068	2.92703	0.105672	0.316118	0.00485016	0.102964	0.758205	0.376404	0.18779	1.26121	0
Sphingopyxis	0	0	0	0	0.107127	0.0980435	0	0	0.0802809	0.00563655	0	0	0	0	0	0.0296006	0	0	0	0	0	0	0	0
Sphingorhabdus	0.986512	0.215055	0.700085	0.357592	0.542523	0.53657	0.159157	0.286895	0.216983	0.244606	0.219661	0	0.351137	0.0625498	0.301504	2.01752	0.0474456	0.908181	0.25922	1.84107	0.175155	1.074	0.510934	0.849813
Spirochaeta	0	0.0374472	0	0	0.326869	0	0	0.00493135	0	0.00402887	0.00981627	0	0	0.0363361	3.2151	0.0426595	0.00240061	0	0.321984	0	0.282965	0.0975326	0	0
Spirosoma	0.147883	0	0	0	0	0	0	0	0	0	0	0	0.354805	0	3.98342	0.152137	0.00487803	0	0	0	0	0	0	0
Spongiibacterium	0	0	0	0	0	0	0	0	0	0.0447312	0	0	0	0	0	0	0	0	0	0	0	0	0	0
Spongiimonas	0	0	0	0	0	0	0	0	0	0	0	0	0.0495076	0.00789059	0	0	0	0.0518442	0	0	0	0.111956	0	0
Spongiispira	0	0.0154954	0	0	0	0.0983516	0	0.0107749	0	0.0205954	0	0	0	0	0	0.112607	0	0.0128775	0.186674	0	0.0933739	0	0	0
Sporolituus	0	0	0	0	0	0	0	0	0	0	0	0	0	0.173989	0	0	0	0	0	0	0	0	0	0
Sporomusa	0	0	0	0	0	0	0	0	0	0	0	0	0	0	0	0.0185923	0	0	0	0	0	0	0	0
Sporosarcina	0	0	0	0	0	0	0	0	0	0	0	0	0	0	0	0.00259893	0	0	0	0	0	0	0.081199	0
Stakelama	0	0	0	0	0	0.00131672	0.000759497	0.00278046	0	0.00373567	0	0.00616299	0.000998613	0	0	0	0	0	0	0	0	0	0	0
Staphylococcus	0.0769023	0.311994	0	0.0871668	0.218255	0.111469	0	0.00556091	0.359676	0.124418	0.317755	0	2.70249	0.0463954	0.818156	0.219674	0	0.0485016	1.11975	0	1.43668	0.377448	0.531723	0.00567817
Stenotrophomonas	0	0	0	0.0261795	0	0	0	0	0.00733385	0	0	0	0.0147462	0	0	0	0	0	0.374126	0	0.019838	0	0	0
Streptobacillus	0	0	0	0	0	0	0	0	0	0.00990973	0	0	0	0	0	0	0	0	0	0	0	0	0	0
Streptococcus	0.140121	0.244754	1.83093	0.100675	1.64379	0.291281	0.298841	0.583836	0.392885	1.53459	0.290516	0.14169	1.74663	0.147126	0.16595	0.77702	0.00297444	0.127424	1.23662	0	2.42368	0.29772	1.44637	1.02146
Streptomyces	0	0	0	0	0	0	0	0	0	0	0	0	0	0.049235	0	0	0	0	0	0	0	0	0	0
Sulfitobacter	4.04357	3.98049	0.5219	9.6695	2.43315	4.15598	0.588014	2.6937	1.71873	1.25037	5.13567	0	1.2366	0.293806	3.43588	7.38712	0.45148	2.89801	3.89735	2.98906	3.18531	2.85608	1.74311	2.51137
Sulfuricurvum	0	0	0	0	0	0	0	0	0	0	0	0	0	0	0	0	0	0	0	0.0143145	0	0	0	0
Sulfurimonas	0	0.0826421	0	0	1.69767	0	0	0.144691	0	0.034918	0.0006358	0	0	0	0.193241	7.36914	0.0200051	2.99286	0.151215	2.41793	2.7702	4.14911	3.06778	0.141954
Sulfuritalea	0	0	0	0	0	0	0	0	0	0	0	0	0	0	0	0	0	0	0	0	0.0261393	0	0	0
Sulfurospirillum	0	0.00645641	0	0	0	0	0	0	0	0.00370405	0.00188138	0	0	0	0	0.0018222	0	0	0	0	0.0179883	0	0	0
Sulfurovum	0.179979	0.231876	0	0	6.61584	0	0	0	0	0.000432776	0.00185133	0	0	0.0407397	0	1.19576	0	0.300714	0.767318	0	0.331072	0.279548	0	0
Sunxiuqinia	0	0	0	0	0	0	0	0	0	0	0	0	0	0	0	0.00186809	0	0	0	0	0	0	0	0
Symbiobacterium	0	0	0	0	0	0.0984137	0	0	0	0	0	0	0	0	0	0	0	0	0	0	0	0	0	0
Syntrophomonas	0	0	0	0	0	0	0	0	0	0.00143194	0	0	0	0	0	0	0	0	0	0	0	0	0	0
Taibaiella	0.0142484	0.00322821	0	0	0	0	0	0	0	0.0113535	0.0101728	0	0.00675702	0	0	0	0.0219511	0	0	0	0.153851	0.0285162	0	0
Tamlana	0	0	0	0	0	0	0	0.00493135	0	0.000520705	0	0	0.110596	0	0	0	0	0.0169756	0	0	0	0	0	0.00408341
Tangfeifania	0	0	0	0	0	0	0	0	0	0	0	0	0	0	0	0	0	0	0	0	0.0138378	0	0	0
Tannerella	0	0	0	0	0	0	0	0	0	0.0166773	0	0	0	0	0	0	0	0	0	0	0	0	0	0
Tateyamaria	0	0.0200735	0	0	0	0.0692958	0	0	0	0.00829722	0	0	0	0	0.000859859	0.0313714	0	0	0	0	0	0	0	0
Telmatocola	0	0	0	0	0	0	0	0	0	0	0	0	0	0	0	0	0	0	0	0	0	0	0	0
Telmatospirillum	0	0	0	0	0	0	0	0	0.00507941	0.000742473	0	0	0.0194381	0	0	0	0	0	0.0464911	0	0	0	0	0
Temperatibacter	0	0	0	0	0	0	0.0287259	0.0100052	0	0	0	0	0	0	0	0	0	0	0	0	0	0	0	0
Tenacibaculum	1.19634	3.21045	13.0712	1.40498	0.381918	0.349724	0.575315	1.50499	2.11808	7.32694	3.02764	0	2.77837	0.346354	3.80024	0.176346	0	0.271006	0.15882	1.71971	0.490676	0.56418	0.293511	0.511318
Tepidicella	0	0	0	0.00714057	0	0.0724756	0	0	0	0	0	0	0	0.0171388	0	0	0	0	0	0	0	0	0	0
Tepidimonas	0	0.0549044	0.0519627	0	0.1527	0	0	0	0	0	0	0	0	0.0527923	0.046265	0	0	0	0	0	0.126083	0	0.610304	0
Tepidiphilus	0	0	0	0	0	0	0	0	0	0	0	0	0	0.114815	0	0	0	0	0	0	0	0	0	0
Tepidisphaera	0.0920882	0	0	0	0	0	0	0	0	0.00699969	0	0	0	0.230703	0	0.0278665	0	0	0.151293	0	0	0	0	0
Terasakiella	0.342042	0.010565	0	0	0	0.0107504	0	0	0	0	0	0	0	0	0	0	0	0.112094	0	0	0.0340092	0	0	0
Teredinibacter	0	0.0258257	0	0.0535767	0.0214923	0.0104529	0	0	0	0.147027	0.101114	0	0.0236496	0	0	0.0159116	0	0.0440675	0	0	0.0931388	0	0	0
Terrimonas	0	0	0	0	0.00143282	0	0	0	0	0	0	0	0	0	0	0	0	0.0389993	0	0	0	0	0	0
Tessaracoccus	0	0	0	0	0	0	0	0	0	0	0	0	0	0	0	0	0	0	0	0	0.00899869	0	0	0
Thalassobaculum	0	0	0	0	0	0	0	0	0	0.00429581	0	0	0	0	0	0	0	0	0	0	0	0	0	0
Thalassobius	0.212564	0.201851	0	0.167089	0.718734	0	0.0598455	0	0	0.0246184	0.0507068	0	0	0	0.0446761	0.0135958	0	0.143904	1.27601	0	0.123426	0.290729	0.0606933	0
Thalassolituus	0	0	0	0	0	0	0	0	0	0	0	0	0	0	0	0.0121201	0	0	0	0	0	0	0	0
Thalassomonas	0.146448	0.253579	0	0.0444443	0	0.0493769	0	0	0.0240118	0.0273149	0	0	0.245713	0	0	0.00968017	0	0	0	0	0	0	0.327415	0
Thalassospira	0	0	0	0.0135671	0	0	0	0	0	0	0.0162917	0	0	0	0	0	0	0	0	0	0	0	0	0
Thalassotalea	0.0773484	0.0143215	0	0.230578	0.019316	0	0	0	0	0.00188864	0.0290355	0	0	0	0.198135	0.00842607	0	0	0.0358628	0	0	0	0	0.0113563
Thermicanus	0	0	0	0	0	0	0	0	0	0	0	0	0	0	0.120505	0	0	0	0	0	0	0	0	0
Thermoactinomyces	0	0	0.103044	0	0	0	0	0	0	0	0	0	0	0	0	0	0	0	0	0	0	0	0	0
Thermoanaerobacterium	0	0	0	0	0	0	0	0	0	0	0	0	0	0.264074	0	0	0	0	0	0.0823086	0.659344	0	0.168592	0
Thermogutta	0.24957	0	0	0	0.140227	0	0	0	0	0.019896	0	0	0.0493263	0.424668	0.0935357	0.411577	0	0	0	0	0.0269825	0.190257	0	0
Thermoleophilum	0	0	0	0	0	0	0	0	0	0.00250216	0	0	0	0	0.233356	0	0	0	0	0	0	0	0	0
Thermomonas	0.0489418	0	0	0	0	0	0	0	0.227349	0	0	0	0.187306	0	0.0412732	0	0	0	0	0	0	0	0	0
Thermus	0	0.0913873	0	0	0.0331994	0	0	0	0.294402	0.00117159	0	0	0.0695973	0	0	0.0180893	0	0	0	0	0.199437	0.0251614	0.178708	0.0170345
Thiobacillus	0	0	0	0	0	0	0	0	0	0	0	0	0	0	0	0	0.0378047	0	0	0	0	0	0	0
Thioclava	0.0235671	0	0	0	0	0.0655989	0	0	0	0.0306298	0	0	0	0	0	0	0	0	0	0	0	0	0	0
Thiogranum	0.0346525	0.0350406	0	0.196366	0.0561372	0	0	0.0142456	0.00601079	0.024024	0.0204497	0	0.0202711	0.029915	0.0135382	0.069983	0	0.205668	0.060227	0	0.0113422	0.0797284	0.308524	0
Thiohalobacter	0	0	0	0	0.0199197	0	0	0	0	0.0145797	0	0	0	0	0	0	0	0	0	0.0292114	0	0	0	0
Thiohalocapsa	0	0.174181	0	0	0.356704	0.336529	0	0	0	0.000865553	0.0577153	0	0	0	0	0.367151	0	0.0816563	0.0676219	0	0.368889	0	0	0
Thiohalomonas	0.202413	0	0.00170055	0.0901486	0.041722	0	0	0	0.0613101	0	0	0	0.0202711	0.124111	0.000429929	0.0501692	0	0.0464512	0	0	0.286755	0	0	0.269505
Thiohalophilus	0.0477384	0.11941	0	0	0.277913	0	0	0.00670383	0	0.00730058	0.611448	0	0	0	0	0.00601941	0.00640163	0.0944984	0.0627319	0	0.0439865	0	0	0.0997363
Thiomicrospira	0	0	0	0	0	0	0	0	0	0	0	0	0	0	0	0.00103783	0	0	0.0319626	0	0.0232154	0	0	0
Thioprofundum	0.177399	0.411277	1.25933	0.0666327	0.801782	1.17913	0.328959	0.0217874	0.99986	0.177407	0.0179521	0	1.15216	0.643675	0.005667	0.125369	0	0.344095	0.26112	0.131451	0.18056	0.0503228	0.0130966	0.45203
Thiorhodococcus	0	0	0	0	0	0	0	0	0	0	0	0	0	0	0	0.0542678	0	0	0.309024	0	0	0	0	0
Thiothrix	0.125691	0.305591	2.16284	0.264598	0.36263	0.4551	0.0117492	0	0	1.30808	0	0.0227603	0.278432	0	0.0487376	0.69664	0.125641	0.385881	0.0261512	1.2374	0.306028	0.819406	0.790234	0.574815
Tissierella	0	0	0.0635683	0	0	0	0	0	0	0	0	0	0	0	0	0	0	0	0	0	0	0	0	0
Tistlia	0	0	0	0	0	0	0	0	0.0282507	0	0	0	0.0101355	0	0	0	0	0	0	0	0	0	0	0
Tolumonas	0	0	0	0	0	0	0	0	0	0	0	0	0.265273	0.199601	0	0	0	0	0	0	0	0	0	0
Treponema	0	0	0	0	0	0	0	0	0	0.0587333	0	0	0	0	0	0.0033986	0	0	0	0	0	0	0	0
Trichococcus	0	0	0	0	0	0	0	0	0.138662	0	0	0	0	0	0	0	0	0	0	0	0	0	0	0
Tropicibacter	0	0	0	0	0	0	0	0	0	0	0	0	0	0	0	0.0345206	0	0	0	0	0	0	0	0
Truepera	0.0981554	0.0649704	0.770922	0.451432	0.0608731	0	0.192304	0	0.171537	0.0545192	0	0	0.532016	0.0629461	0.698949	0.00103783	0	0.029101	0.3074	0.185964	0	0	0	0.18596
Turicella	0	0	0	0	0	0	0	0	0	0	0	0	0.00412564	0	0	0	0	0	0	0	0	0	0	0
Turicibacter	0	0	0	0	0	0	0	0	0	0	0	0	0	0.507835	0	0	0	0	0	0	0	0	0	0
Turneriella	0	0	0	0	0	0	0	0	0	0	0	0	0	0	0	0	0	0	0	0	0.00345829	0	0	0
Ulvibacter	3.35909	1.79903	1.06624	0.434831	1.34413	1.62563	0.0945022	0.0731125	2.21998	0.611022	1.54979	0	0.893035	0.0615423	0.484342	2.05873	0.0317809	2.97364	0.83137	0.36322	0.882496	2.55485	0.171964	0.171958
Uncultured_SUP05_cluster_bacterium	0.601681	0.162554	0	0.625486	0.405715	0.959731	0.195833	1.19124	0.685033	0.0261163	1.33011	0	0.224454	0.306232	0.0142151	0.288066	0	0	0.00145285	0.163432	0.0631148	0.0301937	0	0.80783
Undibacterium	0	0.0267899	0	0	0	0.0731585	0	0	0	0	0.00308402	0	0	0	0	0.0258513	0	0	0.0966431	0	0.0221658	0	0.170832	0
Ureibacillus	0	0	0	0	0	0	0	0	0	0.00297377	0	0	0	0	0	0	0	0	0	0	0	0	0	0
Vampirovibrio	0.0295522	0	0	0	0.0142836	1.2127	4.36731	0.258044	0	0.44099	0	3.9882	0.0768932	0	0	0.00817613	0	0	0	0.868571	0.0543919	0	0	0
Varibaculum	0	0	0	0	0	0	0	0	0.00563093	0.000349984	0	0	0	0	0	0	0	0	0	0	0	0	0	0
Variovorax	0.109355	0.0758309	0	0	0.163852	0	0	0	0.0264475	0.00062554	0.00167233	0	0	0	0.0640491	0	0	0	0	0	0	0	0	0
Veillonella	0	0	0	0.0815827	0	0	0.113165	0.0761938	0	0.307872	0	0.0024386	0	0	0	0.100443	0	0.10296	0	0	0.0374264	0	0	0
Verrucomicrobium	0	0.106531	0	0	0	0	0	0	0	0.00676916	0	0	0.0938393	0	0.17177	0.0112948	0	0	0	0	0	0	0	0.890183
Verrucosispora	0	0	0	0	0	0	0	0	0	0	0.0427357	0	0	0	0	0	0	0	0	0	0	0	0	0
Vibrio	0.122097	0.0031695	0.105065	0	0.158964	0.16637	0.245335	0.113906	0	5.61486	7.13202	0	0	0.136178	0.289446	0.0453858	0.656883	0.160724	0.482565	0.208459	0.161858	0.106977	0	0
Victivallis	0	0	0	0	0.00603626	0	0	0	0	0	0	0	0	0	0	0	0	0	0	0	0	0	0	0
Vulgatibacter	0	0	0	0	0	0	0	0	0	0	0	0	0	0	0	0.00738152	0	0	0	0	0	0	0	0
Wandonia	0	0	0	0	0.0187124	0.109296	0.0191506	0	0	0.00425088	0.0441823	0	0.0391907	0.0672679	0.00251371	0.00865658	0	0.114777	0.0510913	0	0.0731275	0.072968	0	0
Wenyingzhuangia	0	0	0.226185	0	0	0.00274983	0	0	0	0.0288157	0.0304303	0	0.0558447	0.0241596	0	0	0.0726396	0	0.0276041	0.0212438	0	0.127067	0	0.0571677
Williamsia	0	0	0	0	0	0	0	0	0	0	0	0	0	0	0	0.0092335	0	0	0	0	0	0	0	0
Winogradskyella	2.26526	1.97561	0.289348	0.390161	0.991272	0.762568	0.443353	0.193502	0.156595	0.300622	0.123173	0	0.409445	0.0894359	0.963553	1.13049	0.0231706	1.6868	0.835322	0.747286	0.705002	2.96272	0.229286	1.19304
Yeosuana	0	0	0	0	0	0	0	0	0	0	0	0	0	0	0	0	0	0	0	0	0.0196748	0.454528	0	0
Zavarzinella	0	0	0	0	0	0.105601	0	0	0	0	0	0	0	0.0558987	0.311415	0.0197918	0	0	0	0	0	0	0	0
Zobellia	0	0	0	0	0.028974	0	0	0	0	0	0	0	0	0	0	0	0.100717	0	0	0	0.00881997	0.0318711	0	0
Zoogloea	0	0	0	0	0	0	0	0	0	0	0	0	0	0	0	0	0	0.154357	0.0246984	0.964687	0	0	0	0
Zunongwangia	0	0	0	0	0	0	0	0	0	0	0	0	0	0	0	0	0	0	0	0	0	0	0	0

## Sheet: S2
Supplementary Table 2. All bacterial genera (log-transformed LDA > 2) identified by LEfSe analysis of M. edulis platensis and A. atra
Biomarker (Top-Genus)	Class (Sites)	log10(LDA score)	P-value	Mussel
Acetobacteraceae_g__	Anse aux Ecueils	2.6404	0.00845924	Aulacomya atra
Actinobacteria_o___f___g__	Anse aux Ecueils	3.41352	0.000379817	Aulacomya atra
Ahrensia	Anse aux Ecueils	3.29604	0.0154869	Aulacomya atra
Altererythrobacter	Anse aux Ecueils	3.45367	0.00546703	Aulacomya atra
Bdellovibrio	Anse aux Ecueils	2.86327	0.0477308	Aulacomya atra
Cyanobacteria/Chloroplast_c___o___f___g__	Anse aux Ecueils	2.85371	0.0045782	Aulacomya atra
Eionea_g__	Anse aux Ecueils	3.07303	0.00015735	Aulacomya atra
Ekhidna	Anse aux Ecueils	2.78385	0.00838746	Aulacomya atra
Fretibacter	Anse aux Ecueils	3.08133	0.0194417	Aulacomya atra
Gemmatimonas	Anse aux Ecueils	3.03712	0.0177584	Aulacomya atra
Glaciecola	Anse aux Ecueils	3.12682	0.000837016	Aulacomya atra
Gp6_f___g__	Anse aux Ecueils	2.71905	0.00769531	Aulacomya atra
GpIV_g__	Anse aux Ecueils	3.87155	0.000109365	Aulacomya atra
Granulosicoccus	Anse aux Ecueils	3.88447	0.00652187	Aulacomya atra
Lewinella	Anse aux Ecueils	3.70087	0.0222537	Aulacomya atra
Lutimonas	Anse aux Ecueils	3.5933	0.0411194	Aulacomya atra
Massilia	Anse aux Ecueils	2.11017	0.0167547	Aulacomya atra
Natranaerovirga_g__	Anse aux Ecueils	2.57776	0.0160987	Aulacomya atra
Portibacter	Anse aux Ecueils	3.65816	0.00653535	Aulacomya atra
Roseibacillus	Anse aux Ecueils	3.57666	0.0057179	Aulacomya atra
Rubritalea	Anse aux Ecueils	3.69315	0.0182733	Aulacomya atra
Schlesneria	Anse aux Ecueils	2.44434	0.000364175	Aulacomya atra
Thiohalomonas	Anse aux Ecueils	2.59092	0.0161551	Aulacomya atra
Ulvibacter	Anse aux Ecueils	3.86015	0.000264683	Aulacomya atra
Acidimicrobiales_f___g__	Anse du Halage	3.66668	0.0252561	Aulacomya atra
Actibacter	Anse du Halage	3.02184	0.0294361	Aulacomya atra
Algibacter	Anse du Halage	3.33044	0.00156836	Aulacomya atra
Aliiroseovarius	Anse du Halage	3.17097	0.0124539	Aulacomya atra
Chitinophagaceae_g__	Anse du Halage	3.44245	0.0291991	Aulacomya atra
Chromatiales_f___g__	Anse du Halage	3.74164	0.00110393	Aulacomya atra
Cocleimonas_g__	Anse du Halage	3.97506	0.00609703	Aulacomya atra
Desulfotalea	Anse du Halage	2.29246	0.0462503	Aulacomya atra
Flaviramulus	Anse du Halage	2.36947	0.00899349	Aulacomya atra
Fluviimonas	Anse du Halage	2.48038	0.0202853	Aulacomya atra
Gammaproteobacteria_o___f___g__	Anse du Halage	4.50731	0.000433869	Aulacomya atra
Litoreibacter	Anse du Halage	3.39534	0.00769733	Aulacomya atra
Litorimonas	Anse du Halage	3.25123	0.000745812	Aulacomya atra
Loktanella	Anse du Halage	3.92022	0.00330997	Aulacomya atra
Maribacter	Anse du Halage	3.75811	0.000209364	Aulacomya atra
Phyllobacteriaceae_g__	Anse du Halage	2.95963	0.0298489	Aulacomya atra
Propionigenium	Anse du Halage	3.03615	0.0021684	Aulacomya atra
Pseudahrensia	Anse du Halage	3.51993	0.0124636	Aulacomya atra
Psychromonas	Anse du Halage	4.06041	0.00362231	Aulacomya atra
Rhodopirellula	Anse du Halage	3.75509	0.00811463	Aulacomya atra
Robiginitomaculum	Anse du Halage	2.83494	0.0388438	Aulacomya atra
Verrucomicrobium	Anse du Halage	2.2268	0.0469301	Aulacomya atra
GpI_g__	Ilot Channer	3.11633	0.0117478	Aulacomya atra
Leucothrix	Ilot Channer	3.80611	0.0296912	Aulacomya atra
Rhodococcus	Ilot Channer	2.55011	0.0368127	Aulacomya atra
Tenacibaculum	Ilot Channer	4.36109	0.00131675	Aulacomya atra
Truepera	Ilot Channer	3.18129	0.0487325	Aulacomya atra
Bacteroidetes_c___o___f___g__	Ile Haute	3.57337	0.01367	Aulacomya atra
Calditerricola	Ile Haute	3.18558	0.000353959	Aulacomya atra
Candidatus_Saccharibacteria_c___o___f___g__	Ile Haute	4.1127	5.3773e-05	Aulacomya atra
Chromatiaceae_g__	Ile Haute	2.33393	0.000517417	Aulacomya atra
Congregibacter_g__	Ile Haute	2.96123	8.95748e-05	Aulacomya atra
Cycloclasticus	Ile Haute	2.72066	5.7136e-06	Aulacomya atra
Desulfobacterium	Ile Haute	2.89083	1.0026e-05	Aulacomya atra
Desulfobacula	Ile Haute	2.01899	0.0213007	Aulacomya atra
Desulfobulbaceae_g__	Ile Haute	2.73384	0.0026268	Aulacomya atra
Desulfobulbus	Ile Haute	2.05079	0.0354639	Aulacomya atra
Desulfopila	Ile Haute	3.83811	4.38248e-07	Aulacomya atra
Desulforhopalus	Ile Haute	3.17471	2.26301e-05	Aulacomya atra
Fabibacter	Ile Haute	2.60134	0.0336906	Aulacomya atra
GpXIII_g__	Ile Haute	2.55435	0.00417191	Aulacomya atra
Hahellaceae_g__	Ile Haute	2.66594	0.000995013	Aulacomya atra
Iamiaceae_g__	Ile Haute	3.62678	0.00138494	Aulacomya atra
Lentisphaerae_c___o___f___g__	Ile Haute	2.32423	0.00228128	Aulacomya atra
Lutibacter	Ile Haute	3.63104	0.000746064	Aulacomya atra
Maricurvus	Ile Haute	2.10003	0.000364175	Aulacomya atra
Neisseria	Ile Haute	2.92147	0.048213	Aulacomya atra
Novosphingobium	Ile Haute	4.04955	0.000197133	Aulacomya atra
Peptoniphilus	Ile Haute	2.08259	0.0418792	Aulacomya atra
Prolixibacteraceae_g__	Ile Haute	2.30404	0.0412196	Aulacomya atra
Pseudarcicella	Ile Haute	2.70817	0.01853	Aulacomya atra
Ralstonia	Ile Haute	3.76412	0.000971645	Aulacomya atra
Rhodospirillum	Ile Haute	2.27964	0.000364175	Aulacomya atra
Spirochaeta	Ile Haute	2.59068	0.0198617	Aulacomya atra
Sulfurimonas	Ile Haute	3.15089	0.000820169	Aulacomya atra
Sulfurovum	Ile Haute	3.79825	1.70688e-07	Aulacomya atra
Tepidimonas	Ile Haute	2.44413	0.00101897	Aulacomya atra
Aequorivita	Ile Haute - Bergers	2.5731	0.0331227	Aulacomya atra
Dokdonia	Ile Haute - Bergers	3.15682	0.00295114	Aulacomya atra
Draconibacterium	Ile Haute - Bergers	3.24941	0.000292371	Aulacomya atra
Gemmata	Ile Haute - Bergers	3.08444	0.029179	Aulacomya atra
Ilumatobacter	Ile Haute - Bergers	3.67619	0.00198181	Aulacomya atra
Lacinutrix	Ile Haute - Bergers	3.01205	0.00838558	Aulacomya atra
Nocardioides	Ile Haute - Bergers	2.84448	0.0419023	Aulacomya atra
Octadecabacter	Ile Haute - Bergers	4.12468	0.00113807	Aulacomya atra
Parcubacteria_c___o___f___g__	Ile Haute - Bergers	4.81812	5.08251e-05	Aulacomya atra
Thiohalocapsa	Ile Haute - Bergers	2.84851	3.79681e-05	Aulacomya atra
Thioprofundum	Ile Haute - Bergers	3.58031	0.0142727	Aulacomya atra
Bradyrhizobium	Ile Longue	3.92103	0.0256101	Aulacomya atra
Burkholderia	Ile Longue	2.25295	0.0306478	Aulacomya atra
Fangia	Ile Longue	2.72089	0.000531487	Aulacomya atra
Gp3_f___g__	Ile Longue	2.31956	0.00369504	Aulacomya atra
Oleispira	Ile Longue	3.22625	0.0203753	Aulacomya atra
Amphritea	Ile du Suhm	3.02605	0.0153874	Aulacomya atra
Fibrobacter	Ile du Suhm	2.99107	0.00054252	Aulacomya atra
Magnetospira	Ile du Suhm	2.91876	0.000413149	Aulacomya atra
Marinomonas	Ile du Suhm	3.34245	0.0179127	Aulacomya atra
Mycoplasma	Ile du Suhm	2.80928	0.0247932	Aulacomya atra
Nisaea	Ile du Suhm	2.93801	0.00577484	Aulacomya atra
Opitutaceae_g__	Ile du Suhm	2.54357	0.0289368	Aulacomya atra
Pseudohongiella	Ile du Suhm	3.12319	0.0223279	Aulacomya atra
Shewanella	Ile du Suhm	3.31203	0.0126967	Aulacomya atra
Alteromonadaceae_g__	Ilot des Trois Bergers	3.19209	0.0126833	Aulacomya atra
Delftia	Ilot des Trois Bergers	3.40518	7.68988e-05	Aulacomya atra
Flammeovirgaceae_g__	Ilot des Trois Bergers	3.09045	0.00260663	Aulacomya atra
Gimesia	Ilot des Trois Bergers	3.6545	0.0146183	Aulacomya atra
Gp26_f___g__	Ilot des Trois Bergers	2.882	0.0126132	Aulacomya atra
Neochlamydia	Ilot des Trois Bergers	3.31636	0.00458597	Aulacomya atra
Paracoccus	Ilot des Trois Bergers	4.26606	0.0112845	Aulacomya atra
Phyllobacterium	Ilot des Trois Bergers	3.89615	1.01016e-06	Aulacomya atra
Rhodobacteraceae_g__	Ilot des Trois Bergers	4.39216	0.000703278	Aulacomya atra
Rubinisphaera	Ilot des Trois Bergers	2.975	0.00702227	Aulacomya atra
Singulisphaera	Ilot des Trois Bergers	3.00769	0.0045782	Aulacomya atra
Subdivision3_o___f___g__	Ilot des Trois Bergers	2.92342	0.0334799	Aulacomya atra
Thermomonas	Ilot des Trois Bergers	2.64681	0.000106351	Aulacomya atra
Aliivibrio	Port-aux-Français	3.29855	0.016702	Aulacomya atra
Colwellia	Port-aux-Français	4.09634	0.00189666	Aulacomya atra
Crocinitomix	Port-aux-Français	3.40535	0.031549	Aulacomya atra
Nonlabens	Port-aux-Français	2.83389	0.00326065	Aulacomya atra
Pseudoalteromonas	Port-aux-Français	4.38616	0.0185543	Aulacomya atra
Psychrilyobacter	Port-aux-Français	3.73424	0.00130998	Aulacomya atra
Psychrobium	Port-aux-Français	3.17554	0.0125121	Aulacomya atra
Thiohalophilus	Port-aux-Français	2.73186	0.00117634	Aulacomya atra
Vibrio	Port-aux-Français	3.94749	0.00184082	Aulacomya atra
Vibrionaceae_g__	Port-aux-Français	2.78173	0.0103345	Aulacomya atra
Aquabacterium	Port-Couvreux	4.09226	1.47741e-06	Aulacomya atra
Flavimarina	Port-Couvreux	2.07663	8.88639e-06	Aulacomya atra
Methylobacterium	Port-Couvreux	4.66148	0.00260373	Aulacomya atra
Parabacteroides	Port-Couvreux	2.32101	8.88639e-06	Aulacomya atra
Phenylobacterium	Port-Couvreux	4.10439	0.000219876	Aulacomya atra
Phreatobacter	Port-Couvreux	3.5733	2.61077e-10	Aulacomya atra
Vampirovibrio	Port-Couvreux	4.07158	6.49286e-05	Aulacomya atra
Actinomycetales_f___g__	Prince de Monaco	3.43329	0.00123508	Aulacomya atra
Aquibacter	Prince de Monaco	2.30107	0.039519	Aulacomya atra
Bacillariophyta_g__	Prince de Monaco	4.49715	9.27428e-05	Aulacomya atra
Chondromyces	Prince de Monaco	2.61516	0.0171828	Aulacomya atra
Cytophagales_f___g__	Prince de Monaco	3.03975	0.0177612	Aulacomya atra
Dasania	Prince de Monaco	3.45181	0.0438947	Aulacomya atra
Devosia	Prince de Monaco	3.2749	0.00454096	Aulacomya atra
Fulvivirga	Prince de Monaco	3.36805	0.000508129	Aulacomya atra
Gemmobacter	Prince de Monaco	2.85512	0.00443448	Aulacomya atra
Geobacillus	Prince de Monaco	3.82883	2.22548e-06	Aulacomya atra
Halioglobus_g__	Prince de Monaco	3.6399	0.00540283	Aulacomya atra
Legionella	Prince de Monaco	3.03605	0.000364675	Aulacomya atra
Maritalea	Prince de Monaco	3.16954	0.047481	Aulacomya atra
Myxococcales_f___g__	Prince de Monaco	3.13329	0.0225242	Aulacomya atra
Nitrolancea	Prince de Monaco	2.96072	0.00417191	Aulacomya atra
Oligoflexus	Prince de Monaco	3.07935	0.00285556	Aulacomya atra
Pelagibius	Prince de Monaco	3.26695	0.00270127	Aulacomya atra
Rhodobiaceae_g__	Prince de Monaco	3.24974	0.00776333	Aulacomya atra
Spirosoma	Prince de Monaco	2.69257	0.0045782	Aulacomya atra
Acidovorax	Portes Noires	4.50371	0.0173178	Aulacomya atra
Bacilli_o___f___g__	Portes Noires	2.07141	0.000364175	Aulacomya atra
Bacillus	Portes Noires	3.4943	0.00423621	Aulacomya atra
Brevibacterium	Portes Noires	2.71593	0.00515057	Aulacomya atra
Firmicutes_c___o___f___g__	Portes Noires	3.35002	0.0143243	Aulacomya atra
Flavobacterium	Portes Noires	4.15958	0.000436339	Aulacomya atra
Fluviicola	Portes Noires	3.28866	0.00340772	Aulacomya atra
GpIIa_g__	Portes Noires	2.5862	0.00714994	Aulacomya atra
Haliea	Portes Noires	3.00091	0.00485514	Aulacomya atra
Ignavibacterium	Portes Noires	2.41093	0.000239135	Aulacomya atra
Limnohabitans	Portes Noires	3.08375	0.046554	Aulacomya atra
Luteolibacter	Portes Noires	2.80766	0.000753238	Aulacomya atra
Parvularcula	Portes Noires	4.8323	0.013643	Aulacomya atra
Psychrobacter	Portes Noires	3.12227	0.00827519	Aulacomya atra
Solemya_velum_symbiont	Portes Noires	2.59594	0.000560869	Aulacomya atra
Tepidisphaera	Portes Noires	2.48836	0.000545302	Aulacomya atra
Thermogutta	Portes Noires	2.8303	0.0386069	Aulacomya atra
Tolumonas	Portes Noires	2.69637	0.0045782	Aulacomya atra
Acetobacteraceae_g__	Anse aux Ecueils	3.51124	3.14983e-05	Mytilus platensis
Aquamicrobium	Anse aux Ecueils	2.97036	0.00118951	Mytilus platensis
Aridibacter_f___g__	Anse aux Ecueils	2.90472	0.0386001	Mytilus platensis
Bacteroidetes_c___o___f___g__	Anse aux Ecueils	3.73857	0.0406298	Mytilus platensis
Blastocatella_f___g__	Anse aux Ecueils	3.78778	0.000591588	Mytilus platensis
Burkholderiales_incertae_sedis_g__	Anse aux Ecueils	2.77053	0.0359144	Mytilus platensis
Chitinophaga	Anse aux Ecueils	2.4648	0.0363354	Mytilus platensis
Chlorophyta_g__	Anse aux Ecueils	2.86731	0.000142613	Mytilus platensis
Cyanobacteria/Chloroplast_c___o___f___g__	Anse aux Ecueils	3.16721	7.67619e-06	Mytilus platensis
Ferruginibacter	Anse aux Ecueils	2.58169	0.000113055	Mytilus platensis
Haloferula	Anse aux Ecueils	3.10685	0.0132561	Mytilus platensis
Hymenobacter	Anse aux Ecueils	3.70248	2.99868e-05	Mytilus platensis
Nitrolancea	Anse aux Ecueils	2.70207	0.00578791	Mytilus platensis
Nocardioides	Anse aux Ecueils	2.67626	0.000584795	Mytilus platensis
Pedobacter	Anse aux Ecueils	2.93916	0.0385347	Mytilus platensis
Proteobacteria_c___o___f___g__	Anse aux Ecueils	3.94003	0.00326674	Mytilus platensis
Rhodobacter	Anse aux Ecueils	2.55491	0.0326306	Mytilus platensis
Simkania	Anse aux Ecueils	3.17057	0.0291908	Mytilus platensis
Spirochaeta	Anse aux Ecueils	3.55919	0.0120332	Mytilus platensis
Spirochaetaceae_g__	Anse aux Ecueils	2.73963	0.00122223	Mytilus platensis
Thermicanus	Anse aux Ecueils	2.14475	0.00578791	Mytilus platensis
Blastopirellula	Anse du Halage	4.31991	0.0183969	Mytilus platensis
Chromatiaceae_g__	Anse du Halage	3.37831	0.00252118	Mytilus platensis
Cytophagales_f___g__	Anse du Halage	2.76706	0.0366668	Mytilus platensis
Delftia	Anse du Halage	3.50502	0.000161276	Mytilus platensis
Ectothiorhodospiraceae_g__	Anse du Halage	2.96308	0.00754383	Mytilus platensis
Flavicella	Anse du Halage	3.39	0.0203278	Mytilus platensis
Fluviicola	Anse du Halage	3.48614	0.00375234	Mytilus platensis
Gp10_f___g__	Anse du Halage	2.91162	0.0464809	Mytilus platensis
Lutimonas	Anse du Halage	3.63164	0.0419535	Mytilus platensis
Psychrobium	Anse du Halage	3.37848	0.00107915	Mytilus platensis
Roseovarius	Anse du Halage	3.42673	0.0149399	Mytilus platensis
Thiohalocapsa	Anse du Halage	3.08207	0.0161292	Mytilus platensis
Bacillariophyta_g__	Armor	4.5738	0.0161719	Mytilus platensis
Desulfobulbus	Armor	2.10076	0.036946	Mytilus platensis
Formosa	Armor	2.49245	0.0198977	Mytilus platensis
Oceanicola	Armor	2.81012	0.014316	Mytilus platensis
Oleispira	Armor	3.18225	0.0227786	Mytilus platensis
Rubricoccus	Armor	3.14679	0.00899159	Mytilus platensis
Siansivirga	Armor	2.59367	0.0289323	Mytilus platensis
Sulfurovum	Armor	3.40391	0.0119714	Mytilus platensis
Thermogutta	Armor	2.83705	0.0135186	Mytilus platensis
Aerococcus	Anse Sablonneuse	2.13463	0.0012103	Mytilus platensis
Arcobacter	Anse Sablonneuse	3.74217	0.00307675	Mytilus platensis
Chryseobacterium	Anse Sablonneuse	3.23165	0.00437305	Mytilus platensis
Cobetia	Anse Sablonneuse	2.81331	0.0210936	Mytilus platensis
Flavobacterium	Anse Sablonneuse	4.40492	8.13403e-06	Mytilus platensis
Ideonella	Anse Sablonneuse	2.47064	0.0210936	Mytilus platensis
Marinomonas	Anse Sablonneuse	3.34132	0.00109696	Mytilus platensis
Pseudoalteromonas	Anse Sablonneuse	4.57311	0.000452436	Mytilus platensis
Psychrobacter	Anse Sablonneuse	3.70805	0.000288028	Mytilus platensis
Psychromonas	Anse Sablonneuse	4.95373	0.00200294	Mytilus platensis
Shewanella	Anse Sablonneuse	3.62006	0.00562063	Mytilus platensis
Zobellia	Anse Sablonneuse	2.33752	0.00469342	Mytilus platensis
Algibacter	Anse de Saint-Malo	3.68578	0.00808971	Mytilus platensis
Aliivibrio	Anse de Saint-Malo	3.21447	0.0186655	Mytilus platensis
Alteromonadales_f___g__	Anse de Saint-Malo	2.89628	0.0216612	Mytilus platensis
Alteromonadales_incertae_sedis_g__	Anse de Saint-Malo	2.02005	6.35069e-07	Mytilus platensis
Aquimarina	Anse de Saint-Malo	3.76214	0.0388138	Mytilus platensis
Burkholderia	Anse de Saint-Malo	2.06064	0.0103121	Mytilus platensis
Colwellia	Anse de Saint-Malo	4.10757	0.0193974	Mytilus platensis
Defluviicoccus	Anse de Saint-Malo	2.42216	0.0186903	Mytilus platensis
Fulvivirga	Anse de Saint-Malo	2.95652	0.00107538	Mytilus platensis
GpVIII_g__	Anse de Saint-Malo	4.57288	0.00556539	Mytilus platensis
Hoeflea	Anse de Saint-Malo	3.03814	0.00724964	Mytilus platensis
Paracoccus	Anse de Saint-Malo	2.95978	0.00650665	Mytilus platensis
Phycisphaera	Anse de Saint-Malo	2.92211	0.0184238	Mytilus platensis
Psychrosphaera	Anse de Saint-Malo	2.44804	0.00210164	Mytilus platensis
Reinekea	Anse de Saint-Malo	2.22595	6.35069e-07	Mytilus platensis
Rubrivirga	Anse de Saint-Malo	3.30124	3.06589e-05	Mytilus platensis
Terasakiella	Anse de Saint-Malo	2.21193	0.0173704	Mytilus platensis
Thiotrichaceae_g__	Anse de Saint-Malo	2.02473	0.000489215	Mytilus platensis
Ulvibacter	Anse de Saint-Malo	3.82897	0.00566463	Mytilus platensis
Verrucomicrobiaceae_g__	Anse de Saint-Malo	3.44409	0.0291606	Mytilus platensis
Wandonia	Anse de Saint-Malo	2.43895	0.0106759	Mytilus platensis
Campylobacteraceae_g__	Baie Norvégienne	3.30529	0.000471591	Mytilus platensis
Campylobacterales_f___g__	Baie Norvégienne	2.27948	0.00918547	Mytilus platensis
Desulfopila	Baie Norvégienne	3.41899	0.0297002	Mytilus platensis
Kistimonas	Baie Norvégienne	4.29273	0.0138689	Mytilus platensis
Lutibacter	Baie Norvégienne	3.38967	0.00750252	Mytilus platensis
Marinifilum_f___g__	Baie Norvégienne	3.12044	0.040146	Mytilus platensis
Salinispira	Baie Norvégienne	3.07188	0.00270724	Mytilus platensis
Thalassobius	Baie Norvégienne	3.15405	0.0246124	Mytilus platensis
Acidovorax	Ilot Channer	4.02092	0.0192598	Mytilus platensis
Amylibacter	Ilot Channer	3.56367	0.0295472	Mytilus platensis
Aquabacterium	Ilot Channer	4.57538	0.00025052	Mytilus platensis
Escherichia/Shigella	Ilot Channer	2.31883	0.0110394	Mytilus platensis
Fluviimonas	Ilot Channer	2.92592	0.00125876	Mytilus platensis
Fretibacter	Ilot Channer	3.5353	0.00303576	Mytilus platensis
GpIV_g__	Ilot Channer	4.32186	0.00775904	Mytilus platensis
Phaeodactylibacter	Ilot Channer	3.24677	0.0245442	Mytilus platensis
Saprospiraceae_g__	Ilot Channer	3.67886	0.0363776	Mytilus platensis
Sphingorhabdus	Ilot Channer	3.77021	0.0143711	Mytilus platensis
Arenicellaceae_g__	Ile Haute	3.06881	0.0300095	Mytilus platensis
Fusobacterium	Ile Haute	2.74641	0.0391612	Mytilus platensis
Hahellaceae_g__	Ile Haute	4.33936	0.0082835	Mytilus platensis
Bordetella	Ile Haute - Bergers	2.00063	0.00578791	Mytilus platensis
Candidatus_Saccharibacteria_c___o___f___g__	Ile Haute - Bergers	3.97913	0.000921245	Mytilus platensis
Dokdonia	Ile Haute - Bergers	3.76566	0.00286064	Mytilus platensis
Gaetbulibacter	Ile Haute - Bergers	3.23778	0.0101408	Mytilus platensis
Geobacillus	Ile Haute - Bergers	2.65142	0.000670129	Mytilus platensis
Jannaschia	Ile Haute - Bergers	3.58885	0.0316357	Mytilus platensis
Legionella	Ile Haute - Bergers	3.14035	0.0273302	Mytilus platensis
Lewinella	Ile Haute - Bergers	4.08334	0.00318584	Mytilus platensis
Pseudorhodobacter	Ile Haute - Bergers	3.19713	8.02461e-05	Mytilus platensis
Wenyingzhuangia	Ile Haute - Bergers	2.49572	0.0470175	Mytilus platensis
Yeosuana	Ile Haute - Bergers	2.58408	0.000992135	Mytilus platensis
Bacillus	Port-aux-Français	3.9039	0.0239773	Mytilus platensis
Cellvibrio	Port-aux-Français	2.93921	0.013164	Mytilus platensis
Halocynthiibacter	Port-aux-Français	2.7977	0.028309	Mytilus platensis
Leucothrix	Port-aux-Français	3.97181	0.0387657	Mytilus platensis
Neochlamydia	Port-aux-Français	3.41787	0.0105655	Mytilus platensis
Novosphingobium	Port-aux-Français	4.07385	0.000658377	Mytilus platensis
Ohtaekwangia_g__	Port-aux-Français	2.83131	0.00578791	Mytilus platensis
Parcubacteria_c___o___f___g__	Port-aux-Français	4.87575	2.23572e-05	Mytilus platensis
Phyllobacterium	Port-aux-Français	3.8141	1.16005e-05	Mytilus platensis
Pricia	Port-aux-Français	3.58959	0.0437099	Mytilus platensis
Ralstonia	Port-aux-Français	3.57497	0.01351	Mytilus platensis
Sediminibacterium	Port-aux-Français	3.38533	3.4975e-05	Mytilus platensis
Acinetobacter	Port-Couvreux	4.29786	0.0038966	Mytilus platensis
Altererythrobacter	Port-Couvreux	3.64783	0.0002568	Mytilus platensis
Anaplasmataceae_g__	Port-Couvreux	2.00624	0.0210936	Mytilus platensis
Aureivirga	Port-Couvreux	2.21612	0.0210936	Mytilus platensis
Desulfovibrio	Port-Couvreux	2.44733	0.0210936	Mytilus platensis
Diaphorobacter	Port-Couvreux	3.11036	0.00407842	Mytilus platensis
Endozoicomonas	Port-Couvreux	3.58568	0.0488956	Mytilus platensis
Flavobacteriales_f___g__	Port-Couvreux	3.41708	0.0177346	Mytilus platensis
Gammaproteobacteria_o___f___g__	Port-Couvreux	4.40535	0.00519275	Mytilus platensis
Granulosicoccus	Port-Couvreux	4.09147	0.00494333	Mytilus platensis
Hydrogenobacter	Port-Couvreux	2.15206	0.0210936	Mytilus platensis
Hyphomonadaceae_g__	Port-Couvreux	3.36735	0.0370091	Mytilus platensis
Nonlabens	Port-Couvreux	3.34549	0.0173994	Mytilus platensis
Oceanospirillaceae_g__	Port-Couvreux	3.31299	0.0119569	Mytilus platensis
Paraglaciecola	Port-Couvreux	3.02925	0.0260214	Mytilus platensis
Pedomicrobium	Port-Couvreux	2.35482	0.0210936	Mytilus platensis
Rubritalea	Port-Couvreux	3.96874	0.0456291	Mytilus platensis
Uncultured_SUP05_cluster_bacterium	Port-Couvreux	3.08596	0.0192414	Mytilus platensis

## Sheet: S3
Supplementary Table 3. All bacterial genera (log-transformed LDA > 2) identified by LEfSe analysis of M. edulis platensis and A. atra at different temperatures (8°C and 30°C)
Biomarker (Top-Genus)	Class (Groups)	log10(LDA score)	P-value	Mussel
Pseudoalteromonas	30 degrees Celsius	5.21477	7.56752e-05	Aulacomya atra
Cobetia	30 degrees Celsius	4.89716	3.17393e-05	Aulacomya atra
Pseudoalteromonas	30 degrees Celsius	4.79935	0.00785771	Mytilus platensis
Methylobacterium	8 degrees Celsius	4.2253	0.0358548	Aulacomya atra
Proteobacteria_c___o___f___g__	30 degrees Celsius	4.14087	0.00637899	Aulacomya atra
Alphaproteobacteria_o___f___g__	30 degrees Celsius	4.13667	0.013984	Aulacomya atra
Cellulophaga	30 degrees Celsius	4.10762	0.0440382	Mytilus platensis
Orientia	30 degrees Celsius	4.00632	0.00011374	Aulacomya atra
Pseudomonas	30 degrees Celsius	3.89527	0.0118937	Aulacomya atra
Flavicella	30 degrees Celsius	3.8822	0.0334187	Aulacomya atra
Phenylobacterium	8 degrees Celsius	3.6135	0.0358548	Aulacomya atra
GpVIII_g__	30 degrees Celsius	3.58438	0.0424496	Aulacomya atra
Fangia	30 degrees Celsius	3.56294	0.000511323	Aulacomya atra
Saccharospirillum	30 degrees Celsius	3.51735	0.00284554	Aulacomya atra
Mesonia	30 degrees Celsius	3.48191	0.00151663	Aulacomya atra
Neptunomonas	30 degrees Celsius	3.42974	0.0170806	Aulacomya atra
Idiomarina	30 degrees Celsius	3.40127	0.000722268	Aulacomya atra
Thalassospira	30 degrees Celsius	3.2448	0.00435539	Aulacomya atra
Nitrosomonas	8 degrees Celsius	2.98301	0.00435539	Aulacomya atra
Pseudohongiella	30 degrees Celsius	2.97592	0.039529	Aulacomya atra
Idiomarina	30 degrees Celsius	2.94955	0.044302	Mytilus platensis
Cellulophaga	30 degrees Celsius	2.92659	0.0105566	Aulacomya atra
Bizionia	30 degrees Celsius	2.89187	0.0170806	Aulacomya atra
Alteromonas	30 degrees Celsius	2.83474	0.0193432	Aulacomya atra
Halomonas	30 degrees Celsius	2.77085	0.010709	Aulacomya atra
Marinobacter	30 degrees Celsius	2.62724	0.000622891	Aulacomya atra
Pseudofulvibacter	30 degrees Celsius	2.34637	0.0436089	Aulacomya atra
Erythrobacter	30 degrees Celsius	2.33846	0.0250935	Aulacomya atra
Zhongshania_g__	30 degrees Celsius	2.19655	0.0358548	Aulacomya atra
Aurantimonas	30 degrees Celsius	2.17689	0.0358548	Aulacomya atra
Thalassolituus	30 degrees Celsius	2.1495	0.0358548	Aulacomya atra
Bacteriovoracaceae_g__	8 degrees Celsius	2.1308	0.0358548	Aulacomya atra
Delftia	30 degrees Celsius	2.03802	0.0358548	Aulacomya atra
Sneathiella	30 degrees Celsius	2.03028	0.0358548	Aulacomya atra
